# Supplementary material for: Endorsements of five reporting guidelines for biomedical research by journals of prominent publishers
Source: PLoS One. 2024 Feb 29;19(2):e0299806. doi: 10.1371/journal.pone.0299806 (PMC10903802; doi:10.1371/journal.pone.0299806)
Supplement: S1 File — (ZIP) [file pone.0299806.s001.zip]

Archive with 4 entries (4 files):
- Journals_IFAs_Mentions.xlsx
- Journals_Observed.xlsx
- OPR_5JNs.xlsx
- Web_ENDORSORS.xlsx
