# Supplementary material for: Endorsements of five reporting guidelines for biomedical research by journals of prominent publishers
Source: PLoS One. 2024 Feb 29;19(2):e0299806. doi: 10.1371/journal.pone.0299806 (PMC10903802; doi:10.1371/journal.pone.0299806)
Supplement: S1 File — (ZIP) [file pone.0299806.s001.zip › Journals_IFAs_Mentions.xlsx]

## Sheet: Journals_IFAs_Mentions
Guide	Publisher	Journals	Doc_Type
ARRIVE	BMC	BMC Biology	Statement
ARRIVE	BMC	BMC Global and Public Health	Statement
ARRIVE	BMC	BMC Veterinary Research	Statement
ARRIVE	BMC	BMC Veterinary Research	Checklist
ARRIVE	BMC	Genome Biology	Statement
ARRIVE	BMC	Genome Medicine	Statement
ARRIVE	BMC	Head & Face Medicine	Checklist
ARRIVE	BMJ	BMJ Leader	Statement
ARRIVE	BMJ	BMJ Leader	Checklist
ARRIVE	BMJ	BMJ Military Health	Statement
ARRIVE	BMJ	BMJ Sexual & Reproductive Health	Statement
ARRIVE	BMJ	Thorax	Statement
ARRIVE	Cell_Press	Cancer Cell	Statement
ARRIVE	Cell_Press	Cell	Statement
ARRIVE	Cell_Press	Cell Chemical Biology	Statement
ARRIVE	Cell_Press	Cell Genomics	Statement
ARRIVE	Cell_Press	Cell Host & Microbe	Statement
ARRIVE	Cell_Press	Cell Metabolism	Statement
ARRIVE	Cell_Press	Cell Reports	Statement
ARRIVE	Cell_Press	Cell Reports Medicine	Statement
ARRIVE	Cell_Press	Cell Reports Methods	Statement
ARRIVE	Cell_Press	Cell Reports Physical Science	Statement
ARRIVE	Cell_Press	Cell Stem Cell	Statement
ARRIVE	Cell_Press	Cell Systems	Statement
ARRIVE	Cell_Press	Chem	Statement
ARRIVE	Cell_Press	Chem Catalysis	Statement
ARRIVE	Cell_Press	Current Biology	Statement
ARRIVE	Cell_Press	Developmental Cell	Statement
ARRIVE	Cell_Press	Heliyon	Statement
ARRIVE	Cell_Press	Immunity	Statement
ARRIVE	Cell_Press	iScience	Statement
ARRIVE	Cell_Press	Joule	Statement
ARRIVE	Cell_Press	Matter	Statement
ARRIVE	Cell_Press	Med	Statement
ARRIVE	Cell_Press	Molecular Cell	Statement
ARRIVE	Cell_Press	Neuron	Statement
ARRIVE	Cell_Press	One Earth	Statement
ARRIVE	Cell_Press	Patterns	Statement
ARRIVE	Cell_Press	STAR Protocols	Statement
ARRIVE	Cell_Press	Structure	Statement
ARRIVE	Elsevier	Acta Histochemica	Statement
ARRIVE	Elsevier	Anaesthesia Critical Care & Pain Medicine	Statement
ARRIVE	Elsevier	Animal Reproduction Science	Statement
ARRIVE	Elsevier	Archives of Oral Biology	Statement
ARRIVE	Elsevier	Biologicals	Statement
ARRIVE	Elsevier	Biomedicine & Pharmacotherapy	Statement
ARRIVE	Elsevier	British Journal of Anaesthesia	Statement
ARRIVE	Elsevier	Cancer Genetics	Statement
ARRIVE	Elsevier	Cellular Signaling	Statement
ARRIVE	Elsevier	Cognition	Statement
ARRIVE	Elsevier	Dental Materials	Statement
ARRIVE	Elsevier	Diagnostic Microbiology and Infectious Disease	Statement
ARRIVE	Elsevier	European Urology	Statement
ARRIVE	Elsevier	Food and Chemical Toxicology	Statement
ARRIVE	Elsevier	Human Immunology	Statement
ARRIVE	Elsevier	International Journal of Surgery	Statement
ARRIVE	Elsevier	International Journal of Surgery	Checklist
ARRIVE	Elsevier	Journal of Allergy and Clinical Immunology	Statement
ARRIVE	Elsevier	Journal of Comparative Pathology	Statement
ARRIVE	Elsevier	Journal of Dentistry	Statement
ARRIVE	Elsevier	Journal of Endodontics	Statement
ARRIVE	Elsevier	Journal of Hospital Infection	Statement
ARRIVE	Elsevier	Mechanisms of Ageing and Development	Statement
ARRIVE	Elsevier	Molecular and Cellular Endocrinology	Statement
ARRIVE	Elsevier	Neurotoxicology and Teratology	Statement
ARRIVE	Elsevier	Oral Oncology	Statement
ARRIVE	Elsevier	Preventive Veterinary Medicine	Statement
ARRIVE	Elsevier	Progress in Neuro-Psychopharmacology & Biological Psychiatry	Statement
ARRIVE	Elsevier	Regulatory Toxicology and Pharmacology	Statement
ARRIVE	Elsevier	Reproductive Toxicology	Statement
ARRIVE	Elsevier	Resuscitation	Statement
ARRIVE	Elsevier	Resuscitation	Checklist
ARRIVE	Elsevier	The Veterinary Journal	Statement
ARRIVE	Elsevier	Thrombosis Research	Statement
ARRIVE	Elsevier	Tissue and Cell	Statement
ARRIVE	Elsevier	Toxicology	Statement
ARRIVE	Elsevier	Toxicology and Applied Pharmacology	Statement
ARRIVE	Elsevier	Toxicology in Vitro	Statement
ARRIVE	Elsevier	Vaccine	Statement
ARRIVE	Elsevier	Veterinary Immunology and Immunopathology	Statement
ARRIVE	LANCET	eBioMedicine	Statement
ARRIVE	LANCET	eBioMedicine	Checklist
ARRIVE	LANCET	The Lancet Microbe	Statement
ARRIVE	LANCET	The Lancet Microbe	Checklist
ARRIVE	NATURE	Acta Pharmacologica Sinica	Statement
ARRIVE	NATURE	Blood Cancer Journal	Statement
ARRIVE	NATURE	Bone Marrow Transplantation	Statement
ARRIVE	NATURE	Bone Research	Statement
ARRIVE	NATURE	British Dental Journal	Statement
ARRIVE	NATURE	British Journal of Cancer	Statement
ARRIVE	NATURE	Cancer Gene Therapy	Statement
ARRIVE	NATURE	Cell Death & Differentiation	Statement
ARRIVE	NATURE	Cell Death & Disease	Statement
ARRIVE	NATURE	Cell Death Discovery	Statement
ARRIVE	NATURE	Cell Research	Statement
ARRIVE	NATURE	Cell Research	Checklist
ARRIVE	NATURE	Cellular & Molecular Immunology	Statement
ARRIVE	NATURE	Cellular & Molecular Immunology	Checklist
ARRIVE	NATURE	Eye	Statement
ARRIVE	NATURE	Gene Therapy	Statement
ARRIVE	NATURE	Genes & Immunity	Statement
ARRIVE	NATURE	Lab Animal	Statement
ARRIVE	NATURE	Leukemia	Statement
ARRIVE	NATURE	Nature Aging	Statement
ARRIVE	NATURE	Nature Biomedical Engineering	Statement
ARRIVE	NATURE	Nature Biotechnology	Statement
ARRIVE	NATURE	Nature Cancer	Statement
ARRIVE	NATURE	Nature Cardiovascular Research	Statement
ARRIVE	NATURE	Nature Cell Biology	Statement
ARRIVE	NATURE	Nature Chemical Biology	Statement
ARRIVE	NATURE	Nature Genetics	Statement
ARRIVE	NATURE	Nature Immunology	Statement
ARRIVE	NATURE	Nature Medicine	Statement
ARRIVE	NATURE	Nature Mental Health	Statement
ARRIVE	NATURE	Nature Metabolism	Statement
ARRIVE	NATURE	Nature Methods	Statement
ARRIVE	NATURE	Nature Microbiology	Statement
ARRIVE	NATURE	Nature Neuroscience	Statement
ARRIVE	NATURE	Nature Structural & Molecular Biology	Statement
ARRIVE	NATURE	Nutrition & Diabetes	Statement
ARRIVE	NATURE	Oncogene	Statement
ARRIVE	NATURE	Oncogenesis	Statement
ARRIVE	NATURE	Spinal Cord	Statement
ARRIVE	NATURE	The Pharmacogenomics Journal	Statement
ARRIVE	PLOS	PLOS Biology	Statement
ARRIVE	PLOS	PLOS Computational Biology	Statement
ARRIVE	PLOS	PLOS Digital Health	Statement
ARRIVE	PLOS	PLOS Digital Health	Checklist
ARRIVE	PLOS	PLOS Genetics	Statement
ARRIVE	PLOS	PLOS Global Public Health	Statement
ARRIVE	PLOS	PLOS Medicine	Statement
ARRIVE	PLOS	PLOS Medicine	Checklist
ARRIVE	PLOS	PLOS Neglected Tropical Diseases	Statement
ARRIVE	PLOS	PLOS ONE	Statement
ARRIVE	PLOS	PLOS ONE	Checklist
ARRIVE	PLOS	PLOS Pathogens	Statement
ARRIVE	Springer	Acta Neurologica Belgica	Statement
ARRIVE	Springer	Acta Neurologica Belgica	Checklist
ARRIVE	Springer	Advances in Traditional Medicine	Statement
ARRIVE	Springer	Advances in Traditional Medicine	Checklist
ARRIVE	Springer	AIDS and Behavior	Statement
ARRIVE	Springer	AIDS and Behavior	Checklist
ARRIVE	Springer	Angiogenesis	Statement
ARRIVE	Springer	Angiogenesis	Checklist
ARRIVE	Springer	Archives of Toxicology	Statement
ARRIVE	Springer	Archives of Toxicology	Checklist
ARRIVE	Springer	Archivum Immunologiae et Therapiae Experimentalis	Statement
ARRIVE	Springer	Archivum Immunologiae et Therapiae Experimentalis	Checklist
ARRIVE	Springer	Cancer Causes & Control	Statement
ARRIVE	Springer	Cancer Causes & Control	Checklist
ARRIVE	Springer	Cardiovascular Toxicology	Statement
ARRIVE	Springer	Cardiovascular Toxicology	Checklist
ARRIVE	Springer	Cell and Tissue Research	Statement
ARRIVE	Springer	Cell and Tissue Research	Checklist
ARRIVE	Springer	Cellular and Molecular Neurobiology	Statement
ARRIVE	Springer	Cellular and Molecular Neurobiology	Checklist
ARRIVE	Springer	Cellular Oncology	Statement
ARRIVE	Springer	Cellular Oncology	Checklist
ARRIVE	Springer	Clinical & Experimental Metastasis	Statement
ARRIVE	Springer	Clinical & Experimental Metastasis	Checklist
ARRIVE	Springer	Current Pharmacology Reports	Statement
ARRIVE	Springer	Current Pharmacology Reports	Checklist
ARRIVE	Springer	Cytology and Genetics	Statement
ARRIVE	Springer	Cytology and Genetics	Checklist
ARRIVE	Springer	European Journal of Clinical Microbiology & Infectious Diseases	Statement
ARRIVE	Springer	European Journal of Clinical Microbiology & Infectious Diseases	Checklist
ARRIVE	Springer	European Journal of Clinical Pharmacology	Statement
ARRIVE	Springer	European Journal of Clinical Pharmacology	Checklist
ARRIVE	Springer	European Journal of Drug Metabolism and Pharmacokinetics	Statement
ARRIVE	Springer	European Journal of Drug Metabolism and Pharmacokinetics	Checklist
ARRIVE	Springer	Experimental Brain Research	Statement
ARRIVE	Springer	Experimental Brain Research	Checklist
ARRIVE	Springer	Familial Cancer	Statement
ARRIVE	Springer	Familial Cancer	Checklist
ARRIVE	Springer	Histochemistry and Cell Biology	Statement
ARRIVE	Springer	Histochemistry and Cell Biology	Checklist
ARRIVE	Springer	Human Genetics	Statement
ARRIVE	Springer	Human Genetics	Checklist
ARRIVE	Springer	Immunogenetics	Statement
ARRIVE	Springer	Immunogenetics	Checklist
ARRIVE	Springer	In vitro models	Statement
ARRIVE	Springer	In vitro models	Checklist
ARRIVE	Springer	Inflammation	Statement
ARRIVE	Springer	Inflammation	Checklist
ARRIVE	Springer	Inflammation Research	Statement
ARRIVE	Springer	Inflammation Research	Checklist
ARRIVE	Springer	Inflammopharmacology	Statement
ARRIVE	Springer	Inflammopharmacology	Checklist
ARRIVE	Springer	Journal of Cancer Education	Statement
ARRIVE	Springer	Journal of Cancer Education	Checklist
ARRIVE	Springer	Journal of Cancer Research and Clinical Oncology	Statement
ARRIVE	Springer	Journal of Cancer Research and Clinical Oncology	Checklist
ARRIVE	Springer	Journal of Fluorescence	Statement
ARRIVE	Springer	Journal of Fluorescence	Checklist
ARRIVE	Springer	Journal of Parasitic Diseases	Statement
ARRIVE	Springer	Journal of Parasitic Diseases	Checklist
ARRIVE	Springer	Journal of Pharmaceutical Innovation	Statement
ARRIVE	Springer	Journal of Pharmaceutical Innovation	Checklist
ARRIVE	Springer	Journal of Pharmacokinetics and Pharmacodynamics	Statement
ARRIVE	Springer	Journal of Pharmacokinetics and Pharmacodynamics	Checklist
ARRIVE	Springer	Journal of Physiology and Biochemistry	Statement
ARRIVE	Springer	Journal of Physiology and Biochemistry	Checklist
ARRIVE	Springer	Journal of Science in Sport and Exercise	Statement
ARRIVE	Springer	Journal of Science in Sport and Exercise	Checklist
ARRIVE	Springer	Lung	Statement
ARRIVE	Springer	Lung	Checklist
ARRIVE	Springer	Medical Microbiology and Immunology	Statement
ARRIVE	Springer	Medical Microbiology and Immunology	Checklist
ARRIVE	Springer	Medicinal Chemistry Research	Statement
ARRIVE	Springer	Medicinal Chemistry Research	Checklist
ARRIVE	Springer	Molecular Biomedicine	Statement
ARRIVE	Springer	Molecular Biomedicine	Checklist
ARRIVE	Springer	Naunyn-Schmiedeberg's Archives of Pharmacology	Statement
ARRIVE	Springer	Naunyn-Schmiedeberg's Archives of Pharmacology	Checklist
ARRIVE	Springer	Neuroscience and Behavioral Physiology	Statement
ARRIVE	Springer	Neuroscience and Behavioral Physiology	Checklist
ARRIVE	Springer	Neurotoxicity Research	Statement
ARRIVE	Springer	Neurotoxicity Research	Checklist
ARRIVE	Springer	Pharmaceutical Medicine	Statement
ARRIVE	Springer	Pharmaceutical Medicine	Checklist
ARRIVE	Springer	Phenomics	Statement
ARRIVE	Springer	Phenomics	Checklist
ARRIVE	Springer	Physical and Engineering Sciences in Medicine	Statement
ARRIVE	Springer	Physical and Engineering Sciences in Medicine	Checklist
ARRIVE	Springer	Purinergic Signalling	Statement
ARRIVE	Springer	Purinergic Signalling	Checklist
ARRIVE	Springer	Russian Journal of Genetics	Statement
ARRIVE	Springer	Russian Journal of Genetics	Checklist
ARRIVE	Springer	Sleep and Vigilance	Statement
ARRIVE	Springer	Sleep and Vigilance	Checklist
ARRIVE	Springer	Toxicological Research	Statement
ARRIVE	Springer	Toxicological Research	Checklist
ARRIVE	Springer	Toxicology and Environmental Health Sciences	Statement
ARRIVE	Springer	Toxicology and Environmental Health Sciences	Checklist
ARRIVE	Taylor_Francis	Acta Oncologica	Statement
ARRIVE	Taylor_Francis	Connective Tissue Research	Statement
ARRIVE	Taylor_Francis	Connective Tissue Research	Checklist
ARRIVE	Taylor_Francis	Journal of Dietary Supplements	Statement
ARRIVE	Taylor_Francis	Journal of Dietary Supplements	Checklist
ARRIVE	Taylor_Francis	Journal of the American Nutrition Association	Statement
ARRIVE	Taylor_Francis	Pathogens and Global Health	Statement
ARRIVE	Taylor_Francis	The Journal of Spinal Cord Medicine	Statement
ARRIVE	Wiley	Advanced Genetics	Statement
ARRIVE	Wiley	American Journal of Medical Genetics Part A	Statement
ARRIVE	Wiley	Annals of Human Genetics	Statement
ARRIVE	Wiley	Child: Care, Health and Development	Statement
ARRIVE	Wiley	Clinical and Experimental Pharmacology and Physiology	Statement
ARRIVE	Wiley	Clinical Genetics	Statement
ARRIVE	Wiley	Developmental Psychobiology	Statement
ARRIVE	Wiley	Diabetes, Obesity & Metabolism	Statement
ARRIVE	Wiley	Diabetes/Metabolism Research and Reviews	Statement
ARRIVE	Wiley	Equine Veterinary Journal	Statement
ARRIVE	Wiley	Experimental Physiology	Statement
ARRIVE	Wiley	GastroHep	Statement
ARRIVE	Wiley	GastroHep	Checklist
ARRIVE	Wiley	Genetic Epidemiology	Statement
ARRIVE	Wiley	Hepatology	Statement
ARRIVE	Wiley	International Journal of Cancer	Statement
ARRIVE	Wiley	International Journal of Developmental Neuroscience	Statement
ARRIVE	Wiley	Journal of Animal Breeding and Genetics	Statement
ARRIVE	Wiley	Journal of Animal Physiology and Animal Nutrition	Statement
ARRIVE	Wiley	Journal of Bone and Mineral Research	Checklist
ARRIVE	Wiley	Journal of Community Psychology	Statement
ARRIVE	Wiley	Journal of Experimental Zoology Part B	Statement
ARRIVE	Wiley	Journal of Fish Diseases	Statement
ARRIVE	Wiley	Journal of Neurochemistry	Statement
ARRIVE	Wiley	Journal of Neuroscience Research	Statement
ARRIVE	Wiley	Journal of Oral Rehabilitation	Statement
ARRIVE	Wiley	Journal of Orthopaedic Research	Statement
ARRIVE	Wiley	Journal of Zoological Systematics and Evolutionary Research	Statement
ARRIVE	Wiley	Journal of Zoological Systematics and Evolutionary Research	Checklist
ARRIVE	Wiley	Molecular Nutrition & Food Research	Statement
ARRIVE	Wiley	Pediatric Allergy and Immunology	Statement
ARRIVE	Wiley	Prenatal Diagnosis	Statement
ARRIVE	Wiley	Proteins: Structure, Function, and Bioinformatics	Statement
ARRIVE	Wiley	Reproduction in Domestic Animals	Statement
ARRIVE	Wiley	The FEBS Journal	Statement
ARRIVE	Wiley	Veterinary Clinical Pathogy	Statement
ARRIVE	Wiley	Veterinary Medicine and Science	Statement
ARRIVE	Wiley	Zoo Biology	Statement
CARE	BMC	BMC Anesthesiology	Statement
CARE	BMC	BMC Anesthesiology	Checklist
CARE	BMC	BMC Biology	Statement
CARE	BMC	BMC Cardiovascular Disorders	Statement
CARE	BMC	BMC Cardiovascular Disorders	Checklist
CARE	BMC	BMC Complementary Medicine and Therapies	Statement
CARE	BMC	BMC Complementary Medicine and Therapies	Checklist
CARE	BMC	BMC Endocrine Disorders	Statement
CARE	BMC	BMC Endocrine Disorders	Checklist
CARE	BMC	BMC Geriatrics	Statement
CARE	BMC	BMC Geriatrics	Checklist
CARE	BMC	BMC Global and Public Health	Statement
CARE	BMC	BMC Infectious Diseases	Statement
CARE	BMC	BMC Infectious Diseases	Checklist
CARE	BMC	BMC Medical Genomics	Statement
CARE	BMC	BMC Medical Genomics	Checklist
CARE	BMC	BMC Medical Informatics and Decision Making	Statement
CARE	BMC	BMC Medical Informatics and Decision Making	Checklist
CARE	BMC	BMC Musculoskeletal Disorders	Statement
CARE	BMC	BMC Musculoskeletal Disorders	Checklist
CARE	BMC	BMC Nephrology	Statement
CARE	BMC	BMC Nephrology	Checklist
CARE	BMC	BMC Neurology	Statement
CARE	BMC	BMC Neurology	Checklist
CARE	BMC	BMC Nutrition	Statement
CARE	BMC	BMC Nutrition	Checklist
CARE	BMC	BMC Ophthalmology	Statement
CARE	BMC	BMC Ophthalmology	Checklist
CARE	BMC	BMC Oral Health	Statement
CARE	BMC	BMC Oral Health	Checklist
CARE	BMC	BMC Palliative Care	Statement
CARE	BMC	BMC Palliative Care	Checklist
CARE	BMC	BMC Pediatrics	Statement
CARE	BMC	BMC Pediatrics	Checklist
CARE	BMC	BMC Pregnancy and Childbirth	Statement
CARE	BMC	BMC Pregnancy and Childbirth	Checklist
CARE	BMC	BMC Psychiatry	Statement
CARE	BMC	BMC Psychiatry	Checklist
CARE	BMC	BMC Pulmonary Medicine	Statement
CARE	BMC	BMC Pulmonary Medicine	Checklist
CARE	BMC	BMC Rheumatology	Statement
CARE	BMC	BMC Rheumatology	Checklist
CARE	BMC	BMC Surgery	Statement
CARE	BMC	BMC Surgery	Checklist
CARE	BMC	BMC Urology	Statement
CARE	BMC	BMC Urology	Checklist
CARE	BMC	BMC Veterinary Research	Statement
CARE	BMC	BMC Women's Health	Statement
CARE	BMC	BMC Women's Health	Checklist
CARE	BMC	Genome Biology	Statement
CARE	BMC	Genome Medicine	Statement
CARE	BMC	Head & Face Medicine	Checklist
CARE	BMC	Journal of Medical Case Reports	Statement
CARE	BMC	Journal of Medical Case Reports	Checklist
CARE	BMC	Pilot and Feasibility Studies	Statement
CARE	BMC	Pilot and Feasibility Studies	Checklist
CARE	Cell_Press	Med	Statement
CARE	Elsevier	Chest	Statement
CARE	Elsevier	Chest	Checklist
CARE	Elsevier	The Journal of the American Dental Association	Statement
CARE	LANCET	eBioMedicine	Statement
CARE	LANCET	eBioMedicine	Checklist
CARE	NATURE	Nature Aging	Statement
CARE	NATURE	Nature Biomedical Engineering	Statement
CARE	NATURE	Nature Biotechnology	Statement
CARE	NATURE	Nature Cancer	Statement
CARE	NATURE	Nature Cardiovascular Research	Statement
CARE	NATURE	Nature Cell Biology	Statement
CARE	NATURE	Nature Chemical Biology	Statement
CARE	NATURE	Nature Genetics	Statement
CARE	NATURE	Nature Immunology	Statement
CARE	NATURE	Nature Medicine	Statement
CARE	NATURE	Nature Mental Health	Statement
CARE	NATURE	Nature Metabolism	Statement
CARE	NATURE	Nature Methods	Statement
CARE	NATURE	Nature Microbiology	Statement
CARE	NATURE	Nature Neuroscience	Statement
CARE	NATURE	Nature Structural & Molecular Biology	Statement
CARE	Springer	Acta Neurologica Belgica	Statement
CARE	Springer	Acta Neurologica Belgica	Checklist
CARE	Springer	Advances in Traditional Medicine	Statement
CARE	Springer	Advances in Traditional Medicine	Checklist
CARE	Springer	AIDS and Behavior	Statement
CARE	Springer	AIDS and Behavior	Checklist
CARE	Springer	Angiogenesis	Statement
CARE	Springer	Angiogenesis	Checklist
CARE	Springer	Archives of Toxicology	Statement
CARE	Springer	Archives of Toxicology	Checklist
CARE	Springer	Archivum Immunologiae et Therapiae Experimentalis	Statement
CARE	Springer	Archivum Immunologiae et Therapiae Experimentalis	Checklist
CARE	Springer	Brain Structure and Function	Statement
CARE	Springer	Cancer Causes & Control	Statement
CARE	Springer	Cancer Causes & Control	Checklist
CARE	Springer	Cardiovascular Toxicology	Statement
CARE	Springer	Cardiovascular Toxicology	Checklist
CARE	Springer	Cell and Tissue Research	Statement
CARE	Springer	Cell and Tissue Research	Checklist
CARE	Springer	Cellular and Molecular Neurobiology	Statement
CARE	Springer	Cellular and Molecular Neurobiology	Checklist
CARE	Springer	Cellular Oncology	Statement
CARE	Springer	Cellular Oncology	Checklist
CARE	Springer	Clinical & Experimental Metastasis	Statement
CARE	Springer	Clinical & Experimental Metastasis	Checklist
CARE	Springer	Current Pharmacology Reports	Statement
CARE	Springer	Current Pharmacology Reports	Checklist
CARE	Springer	Cytology and Genetics	Statement
CARE	Springer	Cytology and Genetics	Checklist
CARE	Springer	European Journal of Clinical Microbiology & Infectious Diseases	Statement
CARE	Springer	European Journal of Clinical Microbiology & Infectious Diseases	Checklist
CARE	Springer	European Journal of Clinical Pharmacology	Statement
CARE	Springer	European Journal of Clinical Pharmacology	Checklist
CARE	Springer	European Journal of Drug Metabolism and Pharmacokinetics	Statement
CARE	Springer	European Journal of Drug Metabolism and Pharmacokinetics	Checklist
CARE	Springer	Experimental Brain Research	Statement
CARE	Springer	Experimental Brain Research	Checklist
CARE	Springer	Familial Cancer	Statement
CARE	Springer	Familial Cancer	Checklist
CARE	Springer	Histochemistry and Cell Biology	Statement
CARE	Springer	Histochemistry and Cell Biology	Checklist
CARE	Springer	Human Genetics	Statement
CARE	Springer	Human Genetics	Checklist
CARE	Springer	Immunogenetics	Statement
CARE	Springer	Immunogenetics	Checklist
CARE	Springer	In vitro models	Statement
CARE	Springer	In vitro models	Checklist
CARE	Springer	Inflammation	Statement
CARE	Springer	Inflammation	Checklist
CARE	Springer	Inflammation Research	Statement
CARE	Springer	Inflammation Research	Checklist
CARE	Springer	Inflammopharmacology	Statement
CARE	Springer	Inflammopharmacology	Checklist
CARE	Springer	Journal of Cancer Education	Statement
CARE	Springer	Journal of Cancer Education	Checklist
CARE	Springer	Journal of Cancer Research and Clinical Oncology	Statement
CARE	Springer	Journal of Cancer Research and Clinical Oncology	Checklist
CARE	Springer	Journal of Fluorescence	Statement
CARE	Springer	Journal of Fluorescence	Checklist
CARE	Springer	Journal of Parasitic Diseases	Statement
CARE	Springer	Journal of Parasitic Diseases	Checklist
CARE	Springer	Journal of Pharmaceutical Innovation	Statement
CARE	Springer	Journal of Pharmaceutical Innovation	Checklist
CARE	Springer	Journal of Pharmacokinetics and Pharmacodynamics	Statement
CARE	Springer	Journal of Pharmacokinetics and Pharmacodynamics	Checklist
CARE	Springer	Journal of Physiology and Biochemistry	Statement
CARE	Springer	Journal of Physiology and Biochemistry	Checklist
CARE	Springer	Journal of Science in Sport and Exercise	Statement
CARE	Springer	Journal of Science in Sport and Exercise	Checklist
CARE	Springer	Lung	Statement
CARE	Springer	Lung	Checklist
CARE	Springer	Medical Microbiology and Immunology	Statement
CARE	Springer	Medical Microbiology and Immunology	Checklist
CARE	Springer	Medicinal Chemistry Research	Statement
CARE	Springer	Medicinal Chemistry Research	Checklist
CARE	Springer	Molecular Biomedicine	Statement
CARE	Springer	Molecular Biomedicine	Checklist
CARE	Springer	Naunyn-Schmiedeberg's Archives of Pharmacology	Statement
CARE	Springer	Naunyn-Schmiedeberg's Archives of Pharmacology	Checklist
CARE	Springer	Neuroscience and Behavioral Physiology	Statement
CARE	Springer	Neuroscience and Behavioral Physiology	Checklist
CARE	Springer	Neurotoxicity Research	Statement
CARE	Springer	Neurotoxicity Research	Checklist
CARE	Springer	Pharmaceutical Medicine	Statement
CARE	Springer	Pharmaceutical Medicine	Checklist
CARE	Springer	Phenomics	Statement
CARE	Springer	Phenomics	Checklist
CARE	Springer	Physical and Engineering Sciences in Medicine	Statement
CARE	Springer	Physical and Engineering Sciences in Medicine	Checklist
CARE	Springer	Purinergic Signalling	Statement
CARE	Springer	Purinergic Signalling	Checklist
CARE	Springer	Russian Journal of Genetics	Statement
CARE	Springer	Russian Journal of Genetics	Checklist
CARE	Springer	Sleep and Vigilance	Statement
CARE	Springer	Sleep and Vigilance	Checklist
CARE	Springer	Toxicological Research	Statement
CARE	Springer	Toxicological Research	Checklist
CARE	Springer	Toxicology and Environmental Health Sciences	Statement
CARE	Springer	Toxicology and Environmental Health Sciences	Checklist
CARE	Taylor_Francis	Brain Injury	Statement
CARE	Taylor_Francis	Clinical Toxicology	Statement
CARE	Taylor_Francis	Journal of Addictive Diseases	Statement
CARE	Taylor_Francis	Journal of Pain & Palliative Care Pharmacotherapy	Statement
CARE	Taylor_Francis	Journal of Pain & Palliative Care Pharmacotherapy	Checklist
CARE	Wiley	Annals of Human Genetics	Statement
CARE	Wiley	Child: Care, Health and Development	Statement
CARE	Wiley	Developmental Psychobiology	Statement
CARE	Wiley	Diabetes, Obesity & Metabolism	Statement
CARE	Wiley	Diabetes/Metabolism Research and Reviews	Statement
CARE	Wiley	Equine Veterinary Journal	Statement
CARE	Wiley	Experimental Physiology	Statement
CARE	Wiley	Experimental Physiology	Checklist
CARE	Wiley	GastroHep	Statement
CARE	Wiley	GastroHep	Checklist
CARE	Wiley	Genetic Epidemiology	Statement
CARE	Wiley	Journal of Animal Breeding and Genetics	Statement
CARE	Wiley	Journal of Community Psychology	Statement
CARE	Wiley	Journal of Experimental Zoology Part B	Statement
CARE	Wiley	Journal of Fish Diseases	Statement
CARE	Wiley	Journal of Zoological Systematics and Evolutionary Research	Statement
CARE	Wiley	Journal of Zoological Systematics and Evolutionary Research	Checklist
CARE	Wiley	Pediatric Allergy and Immunology	Statement
CARE	Wiley	Prenatal Diagnosis	Statement
CARE	Wiley	Proteins: Structure, Function, and Bioinformatics	Statement
CARE	Wiley	Reproduction in Domestic Animals	Statement
CARE	Wiley	Veterinary Medicine and Science	Statement
CARE	Wiley	Zoo Biology	Statement
CARE	Wiley	Zoonoses and Public Health	Statement
CONSORT	BMC	Archives of Public Health	Abstract
CONSORT	BMC	Biomarker Research	Abstract
CONSORT	BMC	BMC Anesthesiology	Statement
CONSORT	BMC	BMC Anesthesiology	Checklist
CONSORT	BMC	BMC Anesthesiology	Abstract
CONSORT	BMC	BMC Biology	Statement
CONSORT	BMC	BMC Cancer	Statement
CONSORT	BMC	BMC Cancer	Checklist
CONSORT	BMC	BMC Cancer	Abstract
CONSORT	BMC	BMC Cardiovascular Disorders	Statement
CONSORT	BMC	BMC Cardiovascular Disorders	Checklist
CONSORT	BMC	BMC Cardiovascular Disorders	Abstract
CONSORT	BMC	BMC Complementary Medicine and Therapies	Statement
CONSORT	BMC	BMC Complementary Medicine and Therapies	Checklist
CONSORT	BMC	BMC Complementary Medicine and Therapies	Abstract
CONSORT	BMC	BMC Emergency Medicine	Statement
CONSORT	BMC	BMC Emergency Medicine	Checklist
CONSORT	BMC	BMC Emergency Medicine	Abstract
CONSORT	BMC	BMC Endocrine Disorders	Statement
CONSORT	BMC	BMC Endocrine Disorders	Checklist
CONSORT	BMC	BMC Endocrine Disorders	Abstract
CONSORT	BMC	BMC Gastroenterology	Statement
CONSORT	BMC	BMC Gastroenterology	Checklist
CONSORT	BMC	BMC Gastroenterology	Abstract
CONSORT	BMC	BMC Geriatrics	Statement
CONSORT	BMC	BMC Geriatrics	Checklist
CONSORT	BMC	BMC Geriatrics	Abstract
CONSORT	BMC	BMC Global and Public Health	Statement
CONSORT	BMC	BMC Global and Public Health	Abstract
CONSORT	BMC	BMC Health Services Research	Statement
CONSORT	BMC	BMC Health Services Research	Checklist
CONSORT	BMC	BMC Health Services Research	Abstract
CONSORT	BMC	BMC Infectious Diseases	Statement
CONSORT	BMC	BMC Infectious Diseases	Checklist
CONSORT	BMC	BMC Infectious Diseases	Abstract
CONSORT	BMC	BMC Medical Genomics	Statement
CONSORT	BMC	BMC Medical Genomics	Checklist
CONSORT	BMC	BMC Medical Genomics	Abstract
CONSORT	BMC	BMC Medical Imaging	Statement
CONSORT	BMC	BMC Medical Imaging	Checklist
CONSORT	BMC	BMC Medical Imaging	Abstract
CONSORT	BMC	BMC Medical Informatics and Decision Making	Statement
CONSORT	BMC	BMC Medical Informatics and Decision Making	Checklist
CONSORT	BMC	BMC Medical Informatics and Decision Making	Abstract
CONSORT	BMC	BMC Medical Research Methodology	Statement
CONSORT	BMC	BMC Medical Research Methodology	Checklist
CONSORT	BMC	BMC Medical Research Methodology	Abstract
CONSORT	BMC	BMC Medicine	Statement
CONSORT	BMC	BMC Medicine	Abstract
CONSORT	BMC	BMC Musculoskeletal Disorders	Statement
CONSORT	BMC	BMC Musculoskeletal Disorders	Checklist
CONSORT	BMC	BMC Musculoskeletal Disorders	Abstract
CONSORT	BMC	BMC Nephrology	Statement
CONSORT	BMC	BMC Nephrology	Checklist
CONSORT	BMC	BMC Nephrology	Abstract
CONSORT	BMC	BMC Neurology	Statement
CONSORT	BMC	BMC Neurology	Checklist
CONSORT	BMC	BMC Neurology	Abstract
CONSORT	BMC	BMC Nursing	Abstract
CONSORT	BMC	BMC Nutrition	Statement
CONSORT	BMC	BMC Nutrition	Checklist
CONSORT	BMC	BMC Nutrition	Abstract
CONSORT	BMC	BMC Ophthalmology	Statement
CONSORT	BMC	BMC Ophthalmology	Checklist
CONSORT	BMC	BMC Ophthalmology	Abstract
CONSORT	BMC	BMC Oral Health	Statement
CONSORT	BMC	BMC Oral Health	Checklist
CONSORT	BMC	BMC Oral Health	Abstract
CONSORT	BMC	BMC Palliative Care	Abstract
CONSORT	BMC	BMC Pediatrics	Statement
CONSORT	BMC	BMC Pediatrics	Checklist
CONSORT	BMC	BMC Pediatrics	Abstract
CONSORT	BMC	BMC Pharmacology and Toxicology	Statement
CONSORT	BMC	BMC Pharmacology and Toxicology	Checklist
CONSORT	BMC	BMC Pregnancy and Childbirth	Statement
CONSORT	BMC	BMC Pregnancy and Childbirth	Checklist
CONSORT	BMC	BMC Pregnancy and Childbirth	Abstract
CONSORT	BMC	BMC Primary Care	Abstract
CONSORT	BMC	BMC Psychiatry	Statement
CONSORT	BMC	BMC Psychiatry	Checklist
CONSORT	BMC	BMC Psychiatry	Abstract
CONSORT	BMC	BMC Public Health	Statement
CONSORT	BMC	BMC Public Health	Checklist
CONSORT	BMC	BMC Public Health	Abstract
CONSORT	BMC	BMC Pulmonary Medicine	Statement
CONSORT	BMC	BMC Pulmonary Medicine	Checklist
CONSORT	BMC	BMC Pulmonary Medicine	Abstract
CONSORT	BMC	BMC Rheumatology	Statement
CONSORT	BMC	BMC Rheumatology	Checklist
CONSORT	BMC	BMC Rheumatology	Abstract
CONSORT	BMC	BMC Sports Science, Medicine and Rehabilitation	Statement
CONSORT	BMC	BMC Sports Science, Medicine and Rehabilitation	Checklist
CONSORT	BMC	BMC Sports Science, Medicine and Rehabilitation	Abstract
CONSORT	BMC	BMC Surgery	Statement
CONSORT	BMC	BMC Surgery	Checklist
CONSORT	BMC	BMC Surgery	Abstract
CONSORT	BMC	BMC Urology	Statement
CONSORT	BMC	BMC Urology	Checklist
CONSORT	BMC	BMC Urology	Abstract
CONSORT	BMC	BMC Women's Health	Statement
CONSORT	BMC	BMC Women's Health	Checklist
CONSORT	BMC	BMC Women's Health	Abstract
CONSORT	BMC	Cardiovascular Ultrasound	Abstract
CONSORT	BMC	Diagnostic and Prognostic Research	Abstract
CONSORT	BMC	Genome Biology	Statement
CONSORT	BMC	Genome Medicine	Statement
CONSORT	BMC	Genome Medicine	Abstract
CONSORT	BMC	Head & Face Medicine	Statement
CONSORT	BMC	Head & Face Medicine	Flow Diagram
CONSORT	BMC	Head & Face Medicine	Checklist
CONSORT	BMC	Head & Face Medicine	Abstract
CONSORT	BMC	Health Research Policy and Systems	Abstract
CONSORT	BMC	Hereditary Cancer in Clinical Practice	Abstract
CONSORT	BMC	Human Resources for Health	Abstract
CONSORT	BMC	Implementation Science	Flow Diagram
CONSORT	BMC	Implementation Science	Checklist
CONSORT	BMC	Implementation Science	Abstract
CONSORT	BMC	Implementation Science Communications	Flow Diagram
CONSORT	BMC	Implementation Science Communications	Checklist
CONSORT	BMC	Implementation Science Communications	Abstract
CONSORT	BMC	Journal of Biomedical Science	Abstract
CONSORT	BMC	Journal of Cardiothoracic Surgery	Abstract
CONSORT	BMC	Journal of Foot and Ankle Research	Statement
CONSORT	BMC	Journal of Foot and Ankle Research	Abstract
CONSORT	BMC	Journal of Medical Case Reports	Abstract
CONSORT	BMC	Journal of Translational Medicine	Abstract
CONSORT	BMC	Pilot and Feasibility Studies	Statement
CONSORT	BMC	Pilot and Feasibility Studies	Flow Diagram
CONSORT	BMC	Pilot and Feasibility Studies	Checklist
CONSORT	BMC	Pilot and Feasibility Studies	Abstract
CONSORT	BMC	Population Health Metrics	Abstract
CONSORT	BMC	Reproductive Health	Abstract
CONSORT	BMC	Research Involvement and Engagement	Abstract
CONSORT	BMC	Systematic Reviews	Abstract
CONSORT	BMC	Trials	Statement
CONSORT	BMC	Trials	Flow Diagram
CONSORT	BMC	Trials	Checklist
CONSORT	BMC	Trials	Abstract
CONSORT	BMJ	ADC: Fetal & Neonatal	Checklist
CONSORT	BMJ	Archives of Disease in Childhood	Checklist
CONSORT	BMJ	BMJ Evidence-Based Medicine	Statement
CONSORT	BMJ	BMJ Evidence-Based Medicine	Abstract
CONSORT	BMJ	BMJ Leader	Statement
CONSORT	BMJ	BMJ Leader	Flow Diagram
CONSORT	BMJ	BMJ Leader	Checklist
CONSORT	BMJ	BMJ Leader	Abstract
CONSORT	BMJ	BMJ Medicine	Statement
CONSORT	BMJ	BMJ Medicine	Flow Diagram
CONSORT	BMJ	BMJ Medicine	Checklist
CONSORT	BMJ	BMJ Medicine	Abstract
CONSORT	BMJ	BMJ Open	Statement
CONSORT	BMJ	BMJ Open	Flow Diagram
CONSORT	BMJ	BMJ Open	Checklist
CONSORT	BMJ	BMJ Open	Abstract
CONSORT	BMJ	BMJ Quality & Safety	Statement
CONSORT	BMJ	BMJ Quality & Safety	Abstract
CONSORT	BMJ	BMJ Sexual & Reproductive Health	Statement
CONSORT	BMJ	BMJ Supportive & Palliative Care	Statement
CONSORT	BMJ	BMJ Surgery, Interventions, & Health Technologies	Abstract
CONSORT	BMJ	Emergency Medicine Journal	Statement
CONSORT	BMJ	Emergency Medicine Journal	Checklist
CONSORT	BMJ	Emergency Medicine Journal	Abstract
CONSORT	BMJ	European Journal of Hospital Pharmacy	Statement
CONSORT	BMJ	European Journal of Hospital Pharmacy	Checklist
CONSORT	BMJ	Heart	Statement
CONSORT	BMJ	Heart	Checklist
CONSORT	BMJ	Injury Prevention	Statement
CONSORT	BMJ	International Journal of Gynecological Cancer	Statement
CONSORT	BMJ	International Journal of Gynecological Cancer	Flow Diagram
CONSORT	BMJ	International Journal of Gynecological Cancer	Checklist
CONSORT	BMJ	Journal of Clinical Pathology	Statement
CONSORT	BMJ	Journal of Clinical Pathology	Checklist
CONSORT	BMJ	Journal of NeuroInterventional Surgery	Statement
CONSORT	BMJ	Occupational and Environmental Medicine	Statement
CONSORT	BMJ	Regional Anesthesia & Pain Medicine	Flow Diagram
CONSORT	BMJ	Regional Anesthesia & Pain Medicine	Checklist
CONSORT	BMJ	Sexually Transmitted Infections	Statement
CONSORT	BMJ	Sexually Transmitted Infections	Checklist
CONSORT	BMJ	The BMJ	Flow Diagram
CONSORT	BMJ	The BMJ	Checklist
CONSORT	BMJ	The BMJ	Abstract
CONSORT	BMJ	Thorax	Statement
CONSORT	BMJ	Thorax	Flow Diagram
CONSORT	BMJ	Thorax	Checklist
CONSORT	BMJ	Thorax	Abstract
CONSORT	BMJ	Tobacco Control	Statement
CONSORT	BMJ	Tobacco Control	Checklist
CONSORT	Cell_Press	Cancer Cell	Flow Diagram
CONSORT	Cell_Press	Cell	Flow Diagram
CONSORT	Cell_Press	Cell Chemical Biology	Flow Diagram
CONSORT	Cell_Press	Cell Genomics	Flow Diagram
CONSORT	Cell_Press	Cell Host & Microbe	Flow Diagram
CONSORT	Cell_Press	Cell Metabolism	Flow Diagram
CONSORT	Cell_Press	Cell Reports	Flow Diagram
CONSORT	Cell_Press	Cell Reports Medicine	Flow Diagram
CONSORT	Cell_Press	Cell Reports Methods	Flow Diagram
CONSORT	Cell_Press	Cell Stem Cell	Flow Diagram
CONSORT	Cell_Press	Cell Systems	Flow Diagram
CONSORT	Cell_Press	Current Biology	Flow Diagram
CONSORT	Cell_Press	Developmental Cell	Flow Diagram
CONSORT	Cell_Press	Immunity	Flow Diagram
CONSORT	Cell_Press	iScience	Flow Diagram
CONSORT	Cell_Press	Med	Statement
CONSORT	Cell_Press	Med	Flow Diagram
CONSORT	Cell_Press	Molecular Cell	Flow Diagram
CONSORT	Cell_Press	Neuron	Flow Diagram
CONSORT	Cell_Press	Structure	Flow Diagram
CONSORT	Elsevier	American Journal of Infection Control	Statement
CONSORT	Elsevier	Anaesthesia Critical Care & Pain Medicine	Statement
CONSORT	Elsevier	Anaesthesia Critical Care & Pain Medicine	Flow Diagram
CONSORT	Elsevier	Anaesthesia Critical Care & Pain Medicine	Checklist
CONSORT	Elsevier	British Journal of Anaesthesia	Statement
CONSORT	Elsevier	British Journal of Anaesthesia	Flow Diagram
CONSORT	Elsevier	British Journal of Anaesthesia	Checklist
CONSORT	Elsevier	Chest	Statement
CONSORT	Elsevier	Chest	Checklist
CONSORT	Elsevier	Diagnostic Microbiology and Infectious Disease	Statement
CONSORT	Elsevier	European Journal of Cancer	Statement
CONSORT	Elsevier	European Journal of Cancer	Flow Diagram
CONSORT	Elsevier	European Journal of Cancer	Checklist
CONSORT	Elsevier	European Urology	Flow Diagram
CONSORT	Elsevier	European Urology	Checklist
CONSORT	Elsevier	Gynecologic Oncology	Statement
CONSORT	Elsevier	Heart & Lung: The Journal of Cardiopulmonary and Acute Care	Statement
CONSORT	Elsevier	Human Immunology	Statement
CONSORT	Elsevier	Human Immunology	Flow Diagram
CONSORT	Elsevier	Human Immunology	Checklist
CONSORT	Elsevier	International Journal of Oral and Maxillofacial Surgery	Statement
CONSORT	Elsevier	International Journal of Surgery	Statement
CONSORT	Elsevier	International Journal of Surgery	Flow Diagram
CONSORT	Elsevier	International Journal of Surgery	Checklist
CONSORT	Elsevier	Journal of Allergy and Clinical Immunology	Statement
CONSORT	Elsevier	Journal of Allergy and Clinical Immunology	Flow Diagram
CONSORT	Elsevier	Journal of Allergy and Clinical Immunology	Checklist
CONSORT	Elsevier	Journal of Dentistry	Statement
CONSORT	Elsevier	Journal of Dentistry	Flow Diagram
CONSORT	Elsevier	Journal of Dentistry	Checklist
CONSORT	Elsevier	Journal of Endodontics	Statement
CONSORT	Elsevier	Journal of Endodontics	Flow Diagram
CONSORT	Elsevier	Journal of Endodontics	Checklist
CONSORT	Elsevier	Journal of Hospital Infection	Statement
CONSORT	Elsevier	Journal of Hospital Infection	Flow Diagram
CONSORT	Elsevier	Journal of Hospital Infection	Checklist
CONSORT	Elsevier	Journal of Infection	Statement
CONSORT	Elsevier	Journal of Infection	Flow Diagram
CONSORT	Elsevier	Journal of Infection	Checklist
CONSORT	Elsevier	Journal of Pain and Symptom Management	Statement
CONSORT	Elsevier	Ophthalmology	Statement
CONSORT	Elsevier	Ophthalmology	Flow Diagram
CONSORT	Elsevier	Ophthalmology	Checklist
CONSORT	Elsevier	Oral Oncology	Statement
CONSORT	Elsevier	Oral Oncology	Flow Diagram
CONSORT	Elsevier	Oral Oncology	Checklist
CONSORT	Elsevier	Preventive Veterinary Medicine	Statement
CONSORT	Elsevier	Resuscitation	Statement
CONSORT	Elsevier	Resuscitation	Flow Diagram
CONSORT	Elsevier	Resuscitation	Checklist
CONSORT	Elsevier	The American Journal of Pathology	Statement
CONSORT	Elsevier	The Journal of the American Dental Association	Statement
CONSORT	Elsevier	Urology	Statement
CONSORT	Elsevier	Urology	Flow Diagram
CONSORT	Elsevier	Vaccine	Statement
CONSORT	Elsevier	Vaccine	Flow Diagram
CONSORT	Elsevier	Vaccine	Checklist
CONSORT	JAMA	JAMA	Statement
CONSORT	JAMA	JAMA	Flow Diagram
CONSORT	JAMA	JAMA	Checklist
CONSORT	JAMA	JAMA Cardiology	Statement
CONSORT	JAMA	JAMA Cardiology	Flow Diagram
CONSORT	JAMA	JAMA Cardiology	Checklist
CONSORT	JAMA	JAMA Dermatology	Statement
CONSORT	JAMA	JAMA Dermatology	Flow Diagram
CONSORT	JAMA	JAMA Dermatology	Checklist
CONSORT	JAMA	JAMA Health Forum	Statement
CONSORT	JAMA	JAMA Health Forum	Flow Diagram
CONSORT	JAMA	JAMA Health Forum	Checklist
CONSORT	JAMA	JAMA Internal Medicine	Statement
CONSORT	JAMA	JAMA Internal Medicine	Flow Diagram
CONSORT	JAMA	JAMA Internal Medicine	Checklist
CONSORT	JAMA	JAMA Network Open	Statement
CONSORT	JAMA	JAMA Network Open	Flow Diagram
CONSORT	JAMA	JAMA Network Open	Checklist
CONSORT	JAMA	JAMA Neurology	Statement
CONSORT	JAMA	JAMA Neurology	Flow Diagram
CONSORT	JAMA	JAMA Neurology	Checklist
CONSORT	JAMA	JAMA Oncology	Statement
CONSORT	JAMA	JAMA Oncology	Flow Diagram
CONSORT	JAMA	JAMA Oncology	Checklist
CONSORT	JAMA	JAMA Ophthalmology	Statement
CONSORT	JAMA	JAMA Ophthalmology	Flow Diagram
CONSORT	JAMA	JAMA Ophthalmology	Checklist
CONSORT	JAMA	JAMA Otolaryngology Head & Neck Surgery	Statement
CONSORT	JAMA	JAMA Otolaryngology Head & Neck Surgery	Flow Diagram
CONSORT	JAMA	JAMA Otolaryngology Head & Neck Surgery	Checklist
CONSORT	JAMA	JAMA Pediatrics	Statement
CONSORT	JAMA	JAMA Pediatrics	Flow Diagram
CONSORT	JAMA	JAMA Pediatrics	Checklist
CONSORT	JAMA	JAMA Psychiatry	Statement
CONSORT	JAMA	JAMA Psychiatry	Flow Diagram
CONSORT	JAMA	JAMA Psychiatry	Checklist
CONSORT	JAMA	JAMA Surgery	Statement
CONSORT	JAMA	JAMA Surgery	Flow Diagram
CONSORT	JAMA	JAMA Surgery	Checklist
CONSORT	LANCET	eBioMedicine	Statement
CONSORT	LANCET	eBioMedicine	Abstract
CONSORT	LANCET	eClinicalMedicine	Statement
CONSORT	LANCET	eClinicalMedicine	Abstract
CONSORT	LANCET	The Lancet	Statement
CONSORT	LANCET	The Lancet	Flow Diagram
CONSORT	LANCET	The Lancet	Abstract
CONSORT	LANCET	The Lancet Child & Adolescent Health	Statement
CONSORT	LANCET	The Lancet Child & Adolescent Health	Flow Diagram
CONSORT	LANCET	The Lancet Child & Adolescent Health	Abstract
CONSORT	LANCET	The Lancet Diabetes & Endocrinology	Statement
CONSORT	LANCET	The Lancet Diabetes & Endocrinology	Flow Diagram
CONSORT	LANCET	The Lancet Diabetes & Endocrinology	Abstract
CONSORT	LANCET	The Lancet Digital Health	Statement
CONSORT	LANCET	The Lancet Digital Health	Flow Diagram
CONSORT	LANCET	The Lancet Digital Health	Abstract
CONSORT	LANCET	The Lancet Gastroenterology & Hepatology	Statement
CONSORT	LANCET	The Lancet Gastroenterology & Hepatology	Flow Diagram
CONSORT	LANCET	The Lancet Gastroenterology & Hepatology	Abstract
CONSORT	LANCET	The Lancet Global Health	Statement
CONSORT	LANCET	The Lancet Global Health	Flow Diagram
CONSORT	LANCET	The Lancet Global Health	Abstract
CONSORT	LANCET	The Lancet Haematology	Statement
CONSORT	LANCET	The Lancet Haematology	Flow Diagram
CONSORT	LANCET	The Lancet Haematology	Abstract
CONSORT	LANCET	The Lancet Healthy Longevity	Statement
CONSORT	LANCET	The Lancet Healthy Longevity	Flow Diagram
CONSORT	LANCET	The Lancet Healthy Longevity	Abstract
CONSORT	LANCET	The Lancet HIV	Statement
CONSORT	LANCET	The Lancet HIV	Flow Diagram
CONSORT	LANCET	The Lancet HIV	Abstract
CONSORT	LANCET	The Lancet Infectious Diseases	Statement
CONSORT	LANCET	The Lancet Infectious Diseases	Flow Diagram
CONSORT	LANCET	The Lancet Infectious Diseases	Abstract
CONSORT	LANCET	The Lancet Microbe	Statement
CONSORT	LANCET	The Lancet Microbe	Flow Diagram
CONSORT	LANCET	The Lancet Microbe	Abstract
CONSORT	LANCET	The Lancet Neurology	Statement
CONSORT	LANCET	The Lancet Neurology	Flow Diagram
CONSORT	LANCET	The Lancet Neurology	Abstract
CONSORT	LANCET	The Lancet Oncology	Statement
CONSORT	LANCET	The Lancet Oncology	Flow Diagram
CONSORT	LANCET	The Lancet Oncology	Abstract
CONSORT	LANCET	The Lancet Planetary Health	Statement
CONSORT	LANCET	The Lancet Planetary Health	Flow Diagram
CONSORT	LANCET	The Lancet Planetary Health	Abstract
CONSORT	LANCET	The Lancet Psychiatry	Statement
CONSORT	LANCET	The Lancet Psychiatry	Flow Diagram
CONSORT	LANCET	The Lancet Psychiatry	Abstract
CONSORT	LANCET	The Lancet Public Health	Statement
CONSORT	LANCET	The Lancet Public Health	Flow Diagram
CONSORT	LANCET	The Lancet Public Health	Abstract
CONSORT	LANCET	The Lancet Regional Health – Americas	Statement
CONSORT	LANCET	The Lancet Regional Health – Americas	Abstract
CONSORT	LANCET	The Lancet Regional Health – Europe	Statement
CONSORT	LANCET	The Lancet Regional Health – Europe	Abstract
CONSORT	LANCET	The Lancet Regional Health – Southeast Asia	Statement
CONSORT	LANCET	The Lancet Regional Health – Southeast Asia	Abstract
CONSORT	LANCET	The Lancet Regional Health – Western Pacific	Statement
CONSORT	LANCET	The Lancet Regional Health – Western Pacific	Abstract
CONSORT	LANCET	The Lancet Respiratory Medicine	Statement
CONSORT	LANCET	The Lancet Respiratory Medicine	Flow Diagram
CONSORT	LANCET	The Lancet Respiratory Medicine	Abstract
CONSORT	LANCET	The Lancet Rheumatology	Statement
CONSORT	LANCET	The Lancet Rheumatology	Flow Diagram
CONSORT	LANCET	The Lancet Rheumatology	Abstract
CONSORT	NATURE	Blood Cancer Journal	Statement
CONSORT	NATURE	Blood Cancer Journal	Checklist
CONSORT	NATURE	Bone Marrow Transplantation	Statement
CONSORT	NATURE	Bone Marrow Transplantation	Checklist
CONSORT	NATURE	British Dental Journal	Statement
CONSORT	NATURE	British Journal of Cancer	Statement
CONSORT	NATURE	British Journal of Cancer	Checklist
CONSORT	NATURE	Cancer Gene Therapy	Statement
CONSORT	NATURE	Cancer Gene Therapy	Checklist
CONSORT	NATURE	Cell Death & Differentiation	Statement
CONSORT	NATURE	Cell Death & Differentiation	Checklist
CONSORT	NATURE	Cell Death & Disease	Statement
CONSORT	NATURE	Cell Death & Disease	Checklist
CONSORT	NATURE	Cell Death Discovery	Statement
CONSORT	NATURE	Cell Death Discovery	Checklist
CONSORT	NATURE	Cell Research	Statement
CONSORT	NATURE	Cell Research	Checklist
CONSORT	NATURE	Cellular & Molecular Immunology	Statement
CONSORT	NATURE	Cellular & Molecular Immunology	Checklist
CONSORT	NATURE	Eye	Statement
CONSORT	NATURE	Eye	Checklist
CONSORT	NATURE	Gene Therapy	Statement
CONSORT	NATURE	Gene Therapy	Checklist
CONSORT	NATURE	Genes & Immunity	Statement
CONSORT	NATURE	Genes & Immunity	Checklist
CONSORT	NATURE	Leukemia	Statement
CONSORT	NATURE	Leukemia	Checklist
CONSORT	NATURE	Nature	Statement
CONSORT	NATURE	Nature Aging	Statement
CONSORT	NATURE	Nature Aging	Checklist
CONSORT	NATURE	Nature Biomedical Engineering	Statement
CONSORT	NATURE	Nature Biomedical Engineering	Checklist
CONSORT	NATURE	Nature Biotechnology	Statement
CONSORT	NATURE	Nature Biotechnology	Checklist
CONSORT	NATURE	Nature Cancer	Statement
CONSORT	NATURE	Nature Cancer	Checklist
CONSORT	NATURE	Nature Cardiovascular Research	Statement
CONSORT	NATURE	Nature Cardiovascular Research	Checklist
CONSORT	NATURE	Nature Cell Biology	Statement
CONSORT	NATURE	Nature Cell Biology	Checklist
CONSORT	NATURE	Nature Chemical Biology	Statement
CONSORT	NATURE	Nature Chemical Biology	Checklist
CONSORT	NATURE	Nature Genetics	Statement
CONSORT	NATURE	Nature Genetics	Checklist
CONSORT	NATURE	Nature Immunology	Statement
CONSORT	NATURE	Nature Immunology	Checklist
CONSORT	NATURE	Nature Medicine	Statement
CONSORT	NATURE	Nature Medicine	Checklist
CONSORT	NATURE	Nature Mental Health	Statement
CONSORT	NATURE	Nature Mental Health	Checklist
CONSORT	NATURE	Nature Metabolism	Statement
CONSORT	NATURE	Nature Metabolism	Checklist
CONSORT	NATURE	Nature Methods	Statement
CONSORT	NATURE	Nature Methods	Checklist
CONSORT	NATURE	Nature Microbiology	Statement
CONSORT	NATURE	Nature Microbiology	Checklist
CONSORT	NATURE	Nature Neuroscience	Statement
CONSORT	NATURE	Nature Neuroscience	Checklist
CONSORT	NATURE	Nature Structural & Molecular Biology	Statement
CONSORT	NATURE	Nature Structural & Molecular Biology	Checklist
CONSORT	NATURE	Neuropsychopharmacology	Flow Diagram
CONSORT	NATURE	Neuropsychopharmacology	Checklist
CONSORT	NATURE	npj Aging	Checklist
CONSORT	NATURE	npj Antimicrobials and Resistance	Checklist
CONSORT	NATURE	npj Biodiversity	Checklist
CONSORT	NATURE	npj Biofilms and Microbiomes	Checklist
CONSORT	NATURE	npj Breast Cancer	Checklist
CONSORT	NATURE	npj Digital Medicine	Checklist
CONSORT	NATURE	npj Genomic Medicine	Checklist
CONSORT	NATURE	npj Mental Health Research	Checklist
CONSORT	NATURE	npj Parkinson's Disease	Checklist
CONSORT	NATURE	npj Precision Oncology	Checklist
CONSORT	NATURE	npj Primary Care Respiratory Medicine	Checklist
CONSORT	NATURE	npj Regenerative Medicine	Checklist
CONSORT	NATURE	npj Science of Food	Checklist
CONSORT	NATURE	npj Science of Learning	Checklist
CONSORT	NATURE	npj Systems Biology and Applications	Checklist
CONSORT	NATURE	npj Urban Sustainability	Checklist
CONSORT	NATURE	npj Vaccines	Checklist
CONSORT	NATURE	Nutrition & Diabetes	Statement
CONSORT	NATURE	Nutrition & Diabetes	Checklist
CONSORT	NATURE	Oncogene	Statement
CONSORT	NATURE	Oncogene	Checklist
CONSORT	NATURE	Oncogenesis	Statement
CONSORT	NATURE	Oncogenesis	Checklist
CONSORT	NATURE	Pediatric Research	Flow Diagram
CONSORT	NATURE	Pediatric Research	Checklist
CONSORT	NATURE	Prostate Cancer and Prostatic Diseases	Statement
CONSORT	NATURE	Schizophrenia	Statement
CONSORT	NATURE	Spinal Cord	Statement
CONSORT	NATURE	The Pharmacogenomics Journal	Statement
CONSORT	NATURE	The Pharmacogenomics Journal	Checklist
CONSORT	PLOS	PLOS Biology	Statement
CONSORT	PLOS	PLOS Biology	Flow Diagram
CONSORT	PLOS	PLOS Biology	Checklist
CONSORT	PLOS	PLOS Computational Biology	Statement
CONSORT	PLOS	PLOS Computational Biology	Flow Diagram
CONSORT	PLOS	PLOS Computational Biology	Checklist
CONSORT	PLOS	PLOS Digital Health	Statement
CONSORT	PLOS	PLOS Digital Health	Flow Diagram
CONSORT	PLOS	PLOS Digital Health	Checklist
CONSORT	PLOS	PLOS Genetics	Statement
CONSORT	PLOS	PLOS Genetics	Flow Diagram
CONSORT	PLOS	PLOS Genetics	Checklist
CONSORT	PLOS	PLOS Global Public Health	Statement
CONSORT	PLOS	PLOS Global Public Health	Flow Diagram
CONSORT	PLOS	PLOS Global Public Health	Checklist
CONSORT	PLOS	PLOS Medicine	Statement
CONSORT	PLOS	PLOS Medicine	Flow Diagram
CONSORT	PLOS	PLOS Medicine	Checklist
CONSORT	PLOS	PLOS Neglected Tropical Diseases	Statement
CONSORT	PLOS	PLOS Neglected Tropical Diseases	Flow Diagram
CONSORT	PLOS	PLOS Neglected Tropical Diseases	Checklist
CONSORT	PLOS	PLOS ONE	Statement
CONSORT	PLOS	PLOS ONE	Flow Diagram
CONSORT	PLOS	PLOS ONE	Checklist
CONSORT	PLOS	PLOS Pathogens	Statement
CONSORT	PLOS	PLOS Pathogens	Flow Diagram
CONSORT	PLOS	PLOS Pathogens	Checklist
CONSORT	Springer	AAPS PharmSciTech	Flow Diagram
CONSORT	Springer	AAPS PharmSciTech	Checklist
CONSORT	Springer	Acta Neurologica Belgica	Statement
CONSORT	Springer	Acta Neurologica Belgica	Checklist
CONSORT	Springer	Advances in Traditional Medicine	Statement
CONSORT	Springer	Advances in Traditional Medicine	Checklist
CONSORT	Springer	AIDS and Behavior	Statement
CONSORT	Springer	AIDS and Behavior	Checklist
CONSORT	Springer	Angiogenesis	Statement
CONSORT	Springer	Angiogenesis	Checklist
CONSORT	Springer	Archives of Toxicology	Statement
CONSORT	Springer	Archives of Toxicology	Checklist
CONSORT	Springer	Archivum Immunologiae et Therapiae Experimentalis	Statement
CONSORT	Springer	Archivum Immunologiae et Therapiae Experimentalis	Checklist
CONSORT	Springer	Brain Structure and Function	Statement
CONSORT	Springer	Cancer Causes & Control	Statement
CONSORT	Springer	Cancer Causes & Control	Checklist
CONSORT	Springer	Cardiovascular Toxicology	Statement
CONSORT	Springer	Cardiovascular Toxicology	Checklist
CONSORT	Springer	Cell and Tissue Research	Statement
CONSORT	Springer	Cell and Tissue Research	Checklist
CONSORT	Springer	Cellular and Molecular Neurobiology	Statement
CONSORT	Springer	Cellular and Molecular Neurobiology	Checklist
CONSORT	Springer	Cellular Oncology	Statement
CONSORT	Springer	Cellular Oncology	Checklist
CONSORT	Springer	Clinical & Experimental Metastasis	Statement
CONSORT	Springer	Clinical & Experimental Metastasis	Checklist
CONSORT	Springer	Current Pharmacology Reports	Statement
CONSORT	Springer	Current Pharmacology Reports	Checklist
CONSORT	Springer	Cytology and Genetics	Statement
CONSORT	Springer	Cytology and Genetics	Checklist
CONSORT	Springer	European Journal of Clinical Microbiology & Infectious Diseases	Statement
CONSORT	Springer	European Journal of Clinical Microbiology & Infectious Diseases	Checklist
CONSORT	Springer	European Journal of Clinical Pharmacology	Statement
CONSORT	Springer	European Journal of Clinical Pharmacology	Checklist
CONSORT	Springer	European Journal of Drug Metabolism and Pharmacokinetics	Statement
CONSORT	Springer	European Journal of Drug Metabolism and Pharmacokinetics	Checklist
CONSORT	Springer	Experimental Brain Research	Statement
CONSORT	Springer	Experimental Brain Research	Checklist
CONSORT	Springer	Familial Cancer	Statement
CONSORT	Springer	Familial Cancer	Checklist
CONSORT	Springer	Histochemistry and Cell Biology	Statement
CONSORT	Springer	Histochemistry and Cell Biology	Checklist
CONSORT	Springer	Human Genetics	Statement
CONSORT	Springer	Human Genetics	Checklist
CONSORT	Springer	Immunogenetics	Statement
CONSORT	Springer	Immunogenetics	Checklist
CONSORT	Springer	In vitro models	Statement
CONSORT	Springer	In vitro models	Checklist
CONSORT	Springer	Inflammation	Statement
CONSORT	Springer	Inflammation	Checklist
CONSORT	Springer	Inflammation Research	Statement
CONSORT	Springer	Inflammation Research	Checklist
CONSORT	Springer	Inflammopharmacology	Statement
CONSORT	Springer	Inflammopharmacology	Checklist
CONSORT	Springer	Journal of Cancer Education	Statement
CONSORT	Springer	Journal of Cancer Education	Checklist
CONSORT	Springer	Journal of Cancer Research and Clinical Oncology	Statement
CONSORT	Springer	Journal of Cancer Research and Clinical Oncology	Checklist
CONSORT	Springer	Journal of Fluorescence	Statement
CONSORT	Springer	Journal of Fluorescence	Checklist
CONSORT	Springer	Journal of Medical Toxicology	Statement
CONSORT	Springer	Journal of Medical Toxicology	Flow Diagram
CONSORT	Springer	Journal of Parasitic Diseases	Statement
CONSORT	Springer	Journal of Parasitic Diseases	Checklist
CONSORT	Springer	Journal of Pharmaceutical Innovation	Statement
CONSORT	Springer	Journal of Pharmaceutical Innovation	Checklist
CONSORT	Springer	Journal of Pharmacokinetics and Pharmacodynamics	Statement
CONSORT	Springer	Journal of Pharmacokinetics and Pharmacodynamics	Checklist
CONSORT	Springer	Journal of Physiology and Biochemistry	Statement
CONSORT	Springer	Journal of Physiology and Biochemistry	Checklist
CONSORT	Springer	Journal of Science in Sport and Exercise	Statement
CONSORT	Springer	Journal of Science in Sport and Exercise	Checklist
CONSORT	Springer	Lung	Statement
CONSORT	Springer	Lung	Checklist
CONSORT	Springer	Medical Microbiology and Immunology	Statement
CONSORT	Springer	Medical Microbiology and Immunology	Checklist
CONSORT	Springer	Medicinal Chemistry Research	Statement
CONSORT	Springer	Medicinal Chemistry Research	Checklist
CONSORT	Springer	Molecular Biomedicine	Statement
CONSORT	Springer	Molecular Biomedicine	Checklist
CONSORT	Springer	Naunyn-Schmiedeberg's Archives of Pharmacology	Statement
CONSORT	Springer	Naunyn-Schmiedeberg's Archives of Pharmacology	Checklist
CONSORT	Springer	Neuroscience and Behavioral Physiology	Statement
CONSORT	Springer	Neuroscience and Behavioral Physiology	Checklist
CONSORT	Springer	Neurotoxicity Research	Statement
CONSORT	Springer	Neurotoxicity Research	Checklist
CONSORT	Springer	Pharmaceutical Medicine	Statement
CONSORT	Springer	Pharmaceutical Medicine	Checklist
CONSORT	Springer	Pharmaceutical Research	Statement
CONSORT	Springer	Pharmaceutical Research	Flow Diagram
CONSORT	Springer	Pharmaceutical Research	Checklist
CONSORT	Springer	Phenomics	Statement
CONSORT	Springer	Phenomics	Checklist
CONSORT	Springer	Physical and Engineering Sciences in Medicine	Statement
CONSORT	Springer	Physical and Engineering Sciences in Medicine	Checklist
CONSORT	Springer	Purinergic Signalling	Statement
CONSORT	Springer	Purinergic Signalling	Checklist
CONSORT	Springer	Russian Journal of Genetics	Statement
CONSORT	Springer	Russian Journal of Genetics	Checklist
CONSORT	Springer	Sleep and Vigilance	Statement
CONSORT	Springer	Sleep and Vigilance	Checklist
CONSORT	Springer	The AAPS Journal	Flow Diagram
CONSORT	Springer	The AAPS Journal	Checklist
CONSORT	Springer	Toxicological Research	Statement
CONSORT	Springer	Toxicological Research	Checklist
CONSORT	Springer	Toxicology and Environmental Health Sciences	Statement
CONSORT	Springer	Toxicology and Environmental Health Sciences	Checklist
CONSORT	Taylor_Francis	Acta Chirurgica Belgica	Statement
CONSORT	Taylor_Francis	Acta Chirurgica Belgica	Flow Diagram
CONSORT	Taylor_Francis	Acta Chirurgica Belgica	Checklist
CONSORT	Taylor_Francis	Archives of Physiology and Biochemistry	Statement
CONSORT	Taylor_Francis	Archives of Physiology and Biochemistry	Flow Diagram
CONSORT	Taylor_Francis	Archives of Physiology and Biochemistry	Checklist
CONSORT	Taylor_Francis	Brain Injury	Statement
CONSORT	Taylor_Francis	Clinical Toxicology	Statement
CONSORT	Taylor_Francis	Journal of Addictive Diseases	Statement
CONSORT	Taylor_Francis	Journal of Asthma	Statement
CONSORT	Taylor_Francis	Journal of Clinical Child & Adolescent Psychology	Statement
CONSORT	Taylor_Francis	Journal of Clinical Child & Adolescent Psychology	Flow Diagram
CONSORT	Taylor_Francis	Journal of Clinical Child & Adolescent Psychology	Checklist
CONSORT	Taylor_Francis	Journal of Clinical Child & Adolescent Psychology	Abstract
CONSORT	Taylor_Francis	Journal of Dietary Supplements	Statement
CONSORT	Taylor_Francis	Postgraduate Medicine	Flow Diagram
CONSORT	Taylor_Francis	Postgraduate Medicine	Checklist
CONSORT	Taylor_Francis	Scandinavian Journal of Rheumatology	Checklist
CONSORT	Taylor_Francis	Scandinavian Journal of Rheumatology	Abstract
CONSORT	Wiley	Addiction	Statement
CONSORT	Wiley	Addiction	Checklist
CONSORT	Wiley	Advanced Genetics	Statement
CONSORT	Wiley	Advances in Digestive Medicine	Flow Diagram
CONSORT	Wiley	Alcoholism: Clinical and Experimental Research	Statement
CONSORT	Wiley	Alcoholism: Clinical and Experimental Research	Flow Diagram
CONSORT	Wiley	Alcoholism: Clinical and Experimental Research	Checklist
CONSORT	Wiley	American Journal of Medical Genetics Part A	Statement
CONSORT	Wiley	Annals of Human Genetics	Statement
CONSORT	Wiley	Annals of Neurology	Statement
CONSORT	Wiley	BJU International	Statement
CONSORT	Wiley	Child: Care, Health and Development	Statement
CONSORT	Wiley	Clinical and Experimental Pharmacology and Physiology	Statement
CONSORT	Wiley	Developmental Psychobiology	Statement
CONSORT	Wiley	Diabetes, Obesity & Metabolism	Statement
CONSORT	Wiley	Diabetes/Metabolism Research and Reviews	Statement
CONSORT	Wiley	Drug and Alcohol Review	Statement
CONSORT	Wiley	Drug and Alcohol Review	Flow Diagram
CONSORT	Wiley	Drug and Alcohol Review	Checklist
CONSORT	Wiley	Epilepsia	Statement
CONSORT	Wiley	Epilepsia	Flow Diagram
CONSORT	Wiley	Epilepsia	Checklist
CONSORT	Wiley	Equine Veterinary Journal	Statement
CONSORT	Wiley	European Eating Disorders Review	Checklist
CONSORT	Wiley	European Journal of Cancer Care	Checklist
CONSORT	Wiley	GastroHep	Statement
CONSORT	Wiley	GastroHep	Checklist
CONSORT	Wiley	Genetic Epidemiology	Statement
CONSORT	Wiley	Hepatology	Statement
CONSORT	Wiley	Hepatology	Flow Diagram
CONSORT	Wiley	Hepatology	Checklist
CONSORT	Wiley	International Journal of Cancer	Statement
CONSORT	Wiley	International Journal of Cancer	Checklist
CONSORT	Wiley	International Journal of Health Planning and Management	Checklist
CONSORT	Wiley	Journal of Advanced Nursing	Statement
CONSORT	Wiley	Journal of Advanced Nursing	Checklist
CONSORT	Wiley	Journal of Animal Breeding and Genetics	Statement
CONSORT	Wiley	Journal of Bone and Mineral Research	Checklist
CONSORT	Wiley	Journal of Child Psychology and Psychiatry	Statement
CONSORT	Wiley	Journal of Child Psychology and Psychiatry	Flow Diagram
CONSORT	Wiley	Journal of Child Psychology and Psychiatry	Checklist
CONSORT	Wiley	Journal of Community Psychology	Statement
CONSORT	Wiley	Journal of Experimental Zoology Part B	Statement
CONSORT	Wiley	Journal of Fish Diseases	Statement
CONSORT	Wiley	Journal of Human Nutrition and Dietetics	Statement
CONSORT	Wiley	Journal of Human Nutrition and Dietetics	Flow Diagram
CONSORT	Wiley	Journal of Human Nutrition and Dietetics	Checklist
CONSORT	Wiley	Journal of Medical Imaging and Radiation Oncology	Statement
CONSORT	Wiley	Journal of Neuroscience Research	Statement
CONSORT	Wiley	Journal of Oral Rehabilitation	Statement
CONSORT	Wiley	Journal of Oral Rehabilitation	Flow Diagram
CONSORT	Wiley	Journal of Oral Rehabilitation	Checklist
CONSORT	Wiley	Journal of Public Health Dentistry	Statement
CONSORT	Wiley	Journal of Public Health Dentistry	Flow Diagram
CONSORT	Wiley	Journal of Public Health Dentistry	Checklist
CONSORT	Wiley	Journal of Zoological Systematics and Evolutionary Research	Statement
CONSORT	Wiley	Journal of Zoological Systematics and Evolutionary Research	Checklist
CONSORT	Wiley	Medical Journal of Australia	Statement
CONSORT	Wiley	Medical Journal of Australia	Flow Diagram
CONSORT	Wiley	Medical Journal of Australia	Checklist
CONSORT	Wiley	Molecular Nutrition & Food Research	Statement
CONSORT	Wiley	Movement Disorders	Statement
CONSORT	Wiley	Movement Disorders	Flow Diagram
CONSORT	Wiley	Movement Disorders	Checklist
CONSORT	Wiley	Pediatric Allergy and Immunology	Statement
CONSORT	Wiley	Pediatric Diabetes	Flow Diagram
CONSORT	Wiley	Prenatal Diagnosis	Statement
CONSORT	Wiley	Proteins: Structure, Function, and Bioinformatics	Statement
CONSORT	Wiley	Psychiatry and Clinical Neurosciences	Statement
CONSORT	Wiley	Psychiatry and Clinical Neurosciences	Flow Diagram
CONSORT	Wiley	Psychiatry and Clinical Neurosciences	Checklist
CONSORT	Wiley	Reproduction in Domestic Animals	Statement
CONSORT	Wiley	Research in Nursing & Health	Statement
CONSORT	Wiley	Research in Nursing & Health	Flow Diagram
CONSORT	Wiley	Veterinary Medicine and Science	Statement
CONSORT	Wiley	Zoo Biology	Statement
CONSORT	Wiley	Zoonoses and Public Health	Statement
PRISMA	BMC	Archives of Public Health	Statement
PRISMA	BMC	BMC Biology	Statement
PRISMA	BMC	BMC Global and Public Health	Statement
PRISMA	BMC	BMC Surgery	Statement
PRISMA	BMC	BMC Surgery	Checklist
PRISMA	BMC	BMC Veterinary Research	Statement
PRISMA	BMC	Diagnostic and Prognostic Research	Statement
PRISMA	BMC	Diagnostic and Prognostic Research	Flow_Diagram
PRISMA	BMC	Diagnostic and Prognostic Research	Checklist
PRISMA	BMC	Genome Biology	Statement
PRISMA	BMC	Genome Medicine	Statement
PRISMA	BMC	Health Research Policy and Systems	Statement
PRISMA	BMC	Implementation Science	Statement
PRISMA	BMC	Implementation Science	Flow_Diagram
PRISMA	BMC	Implementation Science Communications	Statement
PRISMA	BMC	Implementation Science Communications	Flow_Diagram
PRISMA	BMC	Systematic Reviews	Statement
PRISMA	BMC	Systematic Reviews	Flow_Diagram
PRISMA	BMC	Systematic Reviews	Checklist
PRISMA	BMC	Trials	Flow_Diagram
PRISMA	BMC	Trials	Checklist
PRISMA	BMJ	ADC: Fetal & Neonatal	Checklist
PRISMA	BMJ	Archives of Disease in Childhood	Checklist
PRISMA	BMJ	BMJ Evidence-Based Medicine	Statement
PRISMA	BMJ	BMJ Evidence-Based Medicine	Flow_Diagram
PRISMA	BMJ	BMJ Innovations	Statement
PRISMA	BMJ	BMJ Leader	Flow_Diagram
PRISMA	BMJ	BMJ Leader	Checklist
PRISMA	BMJ	BMJ Medicine	Statement
PRISMA	BMJ	BMJ Medicine	Flow_Diagram
PRISMA	BMJ	BMJ Medicine	Checklist
PRISMA	BMJ	BMJ Military Health	Statement
PRISMA	BMJ	BMJ Military Health	Flow_Diagram
PRISMA	BMJ	BMJ Open	Statement
PRISMA	BMJ	BMJ Open	Flow_Diagram
PRISMA	BMJ	BMJ Open	Checklist
PRISMA	BMJ	BMJ Quality & Safety	Statement
PRISMA	BMJ	BMJ Sexual & Reproductive Health	Statement
PRISMA	BMJ	BMJ Supportive & Palliative Care	Statement
PRISMA	BMJ	BMJ Surgery, Interventions, & Health Technologies	Statement
PRISMA	BMJ	British Journal of Sports Medicine	Statement
PRISMA	BMJ	British Journal of Sports Medicine	Flow_Diagram
PRISMA	BMJ	British Journal of Sports Medicine	Checklist
PRISMA	BMJ	Emergency Medicine Journal	Statement
PRISMA	BMJ	Emergency Medicine Journal	Checklist
PRISMA	BMJ	European Journal of Hospital Pharmacy	Statement
PRISMA	BMJ	European Journal of Hospital Pharmacy	Checklist
PRISMA	BMJ	Heart	Statement
PRISMA	BMJ	Heart	Checklist
PRISMA	BMJ	International Journal of Gynecological Cancer	Statement
PRISMA	BMJ	International Journal of Gynecological Cancer	Checklist
PRISMA	BMJ	Journal of Epidemiology & Community Health	Statement
PRISMA	BMJ	Occupational and Environmental Medicine	Statement
PRISMA	BMJ	Regional Anesthesia & Pain Medicine	Statement
PRISMA	BMJ	Regional Anesthesia & Pain Medicine	Flow_Diagram
PRISMA	BMJ	Sexually Transmitted Infections	Statement
PRISMA	BMJ	Sexually Transmitted Infections	Checklist
PRISMA	BMJ	The BMJ	Flow_Diagram
PRISMA	BMJ	The BMJ	Checklist
PRISMA	BMJ	Thorax	Statement
PRISMA	BMJ	Thorax	Flow_Diagram
PRISMA	BMJ	Thorax	Checklist
PRISMA	BMJ	Tobacco Control	Statement
PRISMA	BMJ	Tobacco Control	Checklist
PRISMA	BMJ	Trauma Surgery & Acute Care Open	Checklist
PRISMA	Elsevier	American Journal of Infection Control	Statement
PRISMA	Elsevier	Anaesthesia Critical Care & Pain Medicine	Checklist
PRISMA	Elsevier	British Journal of Anaesthesia	Statement
PRISMA	Elsevier	Chest	Statement
PRISMA	Elsevier	Chest	Checklist
PRISMA	Elsevier	Diagnostic Microbiology and Infectious Disease	Statement
PRISMA	Elsevier	European Urology	Statement
PRISMA	Elsevier	Human Immunology	Statement
PRISMA	Elsevier	International Journal of Oral and Maxillofacial Surgery	Statement
PRISMA	Elsevier	International Journal of Surgery	Statement
PRISMA	Elsevier	International Journal of Surgery	Flow_Diagram
PRISMA	Elsevier	International Journal of Surgery	Checklist
PRISMA	Elsevier	Journal of Allergy and Clinical Immunology	Statement
PRISMA	Elsevier	Journal of Hospital Infection	Statement
PRISMA	Elsevier	Journal of Oral and Maxillofacial Surgery	Flow_Diagram
PRISMA	Elsevier	Journal of Pain and Symptom Management	Statement
PRISMA	Elsevier	Ophthalmology	Statement
PRISMA	Elsevier	Ophthalmology	Flow_Diagram
PRISMA	Elsevier	Ophthalmology	Checklist
PRISMA	Elsevier	Preventive Veterinary Medicine	Statement
PRISMA	Elsevier	Resuscitation	Statement
PRISMA	Elsevier	Resuscitation	Checklist
PRISMA	Elsevier	The Journal of the American Dental Association	Statement
PRISMA	JAMA	JAMA	Statement
PRISMA	JAMA	JAMA	Flow_Diagram
PRISMA	JAMA	JAMA	Checklist
PRISMA	JAMA	JAMA Cardiology	Statement
PRISMA	JAMA	JAMA Cardiology	Flow_Diagram
PRISMA	JAMA	JAMA Cardiology	Checklist
PRISMA	JAMA	JAMA Dermatology	Statement
PRISMA	JAMA	JAMA Dermatology	Flow_Diagram
PRISMA	JAMA	JAMA Dermatology	Checklist
PRISMA	JAMA	JAMA Health Forum	Statement
PRISMA	JAMA	JAMA Health Forum	Flow_Diagram
PRISMA	JAMA	JAMA Health Forum	Checklist
PRISMA	JAMA	JAMA Internal Medicine	Statement
PRISMA	JAMA	JAMA Internal Medicine	Flow_Diagram
PRISMA	JAMA	JAMA Internal Medicine	Checklist
PRISMA	JAMA	JAMA Network Open	Statement
PRISMA	JAMA	JAMA Network Open	Flow_Diagram
PRISMA	JAMA	JAMA Network Open	Checklist
PRISMA	JAMA	JAMA Neurology	Statement
PRISMA	JAMA	JAMA Neurology	Flow_Diagram
PRISMA	JAMA	JAMA Neurology	Checklist
PRISMA	JAMA	JAMA Oncology	Statement
PRISMA	JAMA	JAMA Oncology	Flow_Diagram
PRISMA	JAMA	JAMA Oncology	Checklist
PRISMA	JAMA	JAMA Ophthalmology	Statement
PRISMA	JAMA	JAMA Ophthalmology	Flow_Diagram
PRISMA	JAMA	JAMA Ophthalmology	Checklist
PRISMA	JAMA	JAMA Otolaryngology Head & Neck Surgery	Statement
PRISMA	JAMA	JAMA Otolaryngology Head & Neck Surgery	Flow_Diagram
PRISMA	JAMA	JAMA Otolaryngology Head & Neck Surgery	Checklist
PRISMA	JAMA	JAMA Pediatrics	Statement
PRISMA	JAMA	JAMA Pediatrics	Flow_Diagram
PRISMA	JAMA	JAMA Pediatrics	Checklist
PRISMA	JAMA	JAMA Psychiatry	Statement
PRISMA	JAMA	JAMA Psychiatry	Flow_Diagram
PRISMA	JAMA	JAMA Psychiatry	Checklist
PRISMA	JAMA	JAMA Surgery	Statement
PRISMA	JAMA	JAMA Surgery	Flow_Diagram
PRISMA	JAMA	JAMA Surgery	Checklist
PRISMA	LANCET	eBioMedicine	Statement
PRISMA	LANCET	eBioMedicine	Checklist
PRISMA	LANCET	eClinicalMedicine	Statement
PRISMA	LANCET	The Lancet	Statement
PRISMA	LANCET	The Lancet Child & Adolescent Health	Statement
PRISMA	LANCET	The Lancet Diabetes & Endocrinology	Statement
PRISMA	LANCET	The Lancet Digital Health	Statement
PRISMA	LANCET	The Lancet Gastroenterology & Hepatology	Statement
PRISMA	LANCET	The Lancet Global Health	Statement
PRISMA	LANCET	The Lancet Haematology	Statement
PRISMA	LANCET	The Lancet Healthy Longevity	Statement
PRISMA	LANCET	The Lancet HIV	Statement
PRISMA	LANCET	The Lancet Infectious Diseases	Statement
PRISMA	LANCET	The Lancet Microbe	Statement
PRISMA	LANCET	The Lancet Neurology	Statement
PRISMA	LANCET	The Lancet Oncology	Statement
PRISMA	LANCET	The Lancet Planetary Health	Statement
PRISMA	LANCET	The Lancet Psychiatry	Statement
PRISMA	LANCET	The Lancet Public Health	Statement
PRISMA	LANCET	The Lancet Regional Health – Americas	Statement
PRISMA	LANCET	The Lancet Regional Health – Europe	Statement
PRISMA	LANCET	The Lancet Regional Health – Southeast Asia	Statement
PRISMA	LANCET	The Lancet Regional Health – Western Pacific	Statement
PRISMA	LANCET	The Lancet Respiratory Medicine	Statement
PRISMA	LANCET	The Lancet Rheumatology	Statement
PRISMA	NATURE	British Dental Journal	Statement
PRISMA	NATURE	Cell Research	Statement
PRISMA	NATURE	Cell Research	Checklist
PRISMA	NATURE	Cellular & Molecular Immunology	Statement
PRISMA	NATURE	Cellular & Molecular Immunology	Checklist
PRISMA	NATURE	Nature Aging	Statement
PRISMA	NATURE	Nature Biomedical Engineering	Statement
PRISMA	NATURE	Nature Biotechnology	Statement
PRISMA	NATURE	Nature Cancer	Statement
PRISMA	NATURE	Nature Cardiovascular Research	Statement
PRISMA	NATURE	Nature Cell Biology	Statement
PRISMA	NATURE	Nature Chemical Biology	Statement
PRISMA	NATURE	Nature Genetics	Statement
PRISMA	NATURE	Nature Immunology	Statement
PRISMA	NATURE	Nature Medicine	Statement
PRISMA	NATURE	Nature Mental Health	Statement
PRISMA	NATURE	Nature Metabolism	Statement
PRISMA	NATURE	Nature Methods	Statement
PRISMA	NATURE	Nature Microbiology	Statement
PRISMA	NATURE	Nature Neuroscience	Statement
PRISMA	NATURE	Nature Structural & Molecular Biology	Statement
PRISMA	NATURE	Neuropsychopharmacology	Flow_Diagram
PRISMA	NATURE	Neuropsychopharmacology	Checklist
PRISMA	NATURE	npj Aging	Checklist
PRISMA	NATURE	npj Antimicrobials and Resistance	Checklist
PRISMA	NATURE	npj Biodiversity	Checklist
PRISMA	NATURE	npj Biofilms and Microbiomes	Checklist
PRISMA	NATURE	npj Breast Cancer	Checklist
PRISMA	NATURE	npj Digital Medicine	Checklist
PRISMA	NATURE	npj Genomic Medicine	Checklist
PRISMA	NATURE	npj Mental Health Research	Checklist
PRISMA	NATURE	npj Parkinson's Disease	Checklist
PRISMA	NATURE	npj Precision Oncology	Checklist
PRISMA	NATURE	npj Primary Care Respiratory Medicine	Checklist
PRISMA	NATURE	npj Regenerative Medicine	Checklist
PRISMA	NATURE	npj Science of Food	Checklist
PRISMA	NATURE	npj Science of Learning	Checklist
PRISMA	NATURE	npj Systems Biology and Applications	Checklist
PRISMA	NATURE	npj Urban Sustainability	Checklist
PRISMA	NATURE	npj Vaccines	Checklist
PRISMA	NATURE	Prostate Cancer and Prostatic Diseases	Statement
PRISMA	NATURE	Schizophrenia	Statement
PRISMA	NATURE	Spinal Cord	Checklist
PRISMA	PLOS	PLOS Biology	Statement
PRISMA	PLOS	PLOS Biology	Flow_Diagram
PRISMA	PLOS	PLOS Biology	Checklist
PRISMA	PLOS	PLOS Computational Biology	Statement
PRISMA	PLOS	PLOS Computational Biology	Flow_Diagram
PRISMA	PLOS	PLOS Computational Biology	Checklist
PRISMA	PLOS	PLOS Digital Health	Statement
PRISMA	PLOS	PLOS Digital Health	Flow_Diagram
PRISMA	PLOS	PLOS Digital Health	Checklist
PRISMA	PLOS	PLOS Genetics	Statement
PRISMA	PLOS	PLOS Genetics	Flow_Diagram
PRISMA	PLOS	PLOS Genetics	Checklist
PRISMA	PLOS	PLOS Global Public Health	Statement
PRISMA	PLOS	PLOS Global Public Health	Flow_Diagram
PRISMA	PLOS	PLOS Global Public Health	Checklist
PRISMA	PLOS	PLOS Medicine	Statement
PRISMA	PLOS	PLOS Medicine	Flow_Diagram
PRISMA	PLOS	PLOS Medicine	Checklist
PRISMA	PLOS	PLOS Neglected Tropical Diseases	Statement
PRISMA	PLOS	PLOS Neglected Tropical Diseases	Flow_Diagram
PRISMA	PLOS	PLOS Neglected Tropical Diseases	Checklist
PRISMA	PLOS	PLOS ONE	Statement
PRISMA	PLOS	PLOS ONE	Flow_Diagram
PRISMA	PLOS	PLOS ONE	Checklist
PRISMA	PLOS	PLOS Pathogens	Statement
PRISMA	PLOS	PLOS Pathogens	Flow_Diagram
PRISMA	PLOS	PLOS Pathogens	Checklist
PRISMA	Springer	AAPS PharmSciTech	Checklist
PRISMA	Springer	Acta Neurologica Belgica	Statement
PRISMA	Springer	Acta Neurologica Belgica	Checklist
PRISMA	Springer	Advances in Traditional Medicine	Statement
PRISMA	Springer	Advances in Traditional Medicine	Checklist
PRISMA	Springer	AIDS and Behavior	Statement
PRISMA	Springer	AIDS and Behavior	Checklist
PRISMA	Springer	Angiogenesis	Statement
PRISMA	Springer	Angiogenesis	Checklist
PRISMA	Springer	Archives of Toxicology	Statement
PRISMA	Springer	Archives of Toxicology	Checklist
PRISMA	Springer	Archivum Immunologiae et Therapiae Experimentalis	Statement
PRISMA	Springer	Archivum Immunologiae et Therapiae Experimentalis	Checklist
PRISMA	Springer	Brain Structure and Function	Statement
PRISMA	Springer	Cancer Causes & Control	Statement
PRISMA	Springer	Cancer Causes & Control	Checklist
PRISMA	Springer	Cardiovascular Toxicology	Statement
PRISMA	Springer	Cardiovascular Toxicology	Checklist
PRISMA	Springer	Cell and Tissue Research	Statement
PRISMA	Springer	Cell and Tissue Research	Checklist
PRISMA	Springer	Cellular and Molecular Neurobiology	Statement
PRISMA	Springer	Cellular and Molecular Neurobiology	Checklist
PRISMA	Springer	Cellular Oncology	Statement
PRISMA	Springer	Cellular Oncology	Checklist
PRISMA	Springer	Clinical & Experimental Metastasis	Statement
PRISMA	Springer	Clinical & Experimental Metastasis	Checklist
PRISMA	Springer	Current Pharmacology Reports	Statement
PRISMA	Springer	Current Pharmacology Reports	Checklist
PRISMA	Springer	Cytology and Genetics	Statement
PRISMA	Springer	Cytology and Genetics	Checklist
PRISMA	Springer	DARU Journal of Pharmaceutical Sciences	Statement
PRISMA	Springer	European Journal of Clinical Microbiology & Infectious Diseases	Statement
PRISMA	Springer	European Journal of Clinical Microbiology & Infectious Diseases	Checklist
PRISMA	Springer	European Journal of Clinical Pharmacology	Statement
PRISMA	Springer	European Journal of Clinical Pharmacology	Checklist
PRISMA	Springer	European Journal of Drug Metabolism and Pharmacokinetics	Statement
PRISMA	Springer	European Journal of Drug Metabolism and Pharmacokinetics	Checklist
PRISMA	Springer	Experimental Brain Research	Statement
PRISMA	Springer	Experimental Brain Research	Checklist
PRISMA	Springer	Familial Cancer	Statement
PRISMA	Springer	Familial Cancer	Checklist
PRISMA	Springer	Histochemistry and Cell Biology	Statement
PRISMA	Springer	Histochemistry and Cell Biology	Checklist
PRISMA	Springer	Human Genetics	Statement
PRISMA	Springer	Human Genetics	Checklist
PRISMA	Springer	Immunogenetics	Statement
PRISMA	Springer	Immunogenetics	Checklist
PRISMA	Springer	In vitro models	Statement
PRISMA	Springer	In vitro models	Checklist
PRISMA	Springer	Inflammation	Statement
PRISMA	Springer	Inflammation	Checklist
PRISMA	Springer	Inflammation Research	Statement
PRISMA	Springer	Inflammation Research	Checklist
PRISMA	Springer	Inflammopharmacology	Statement
PRISMA	Springer	Inflammopharmacology	Checklist
PRISMA	Springer	Journal of Cancer Education	Statement
PRISMA	Springer	Journal of Cancer Education	Checklist
PRISMA	Springer	Journal of Cancer Research and Clinical Oncology	Statement
PRISMA	Springer	Journal of Cancer Research and Clinical Oncology	Checklist
PRISMA	Springer	Journal of Fluorescence	Statement
PRISMA	Springer	Journal of Fluorescence	Checklist
PRISMA	Springer	Journal of Parasitic Diseases	Statement
PRISMA	Springer	Journal of Parasitic Diseases	Checklist
PRISMA	Springer	Journal of Pharmaceutical Innovation	Statement
PRISMA	Springer	Journal of Pharmaceutical Innovation	Checklist
PRISMA	Springer	Journal of Pharmacokinetics and Pharmacodynamics	Statement
PRISMA	Springer	Journal of Pharmacokinetics and Pharmacodynamics	Checklist
PRISMA	Springer	Journal of Physiology and Biochemistry	Statement
PRISMA	Springer	Journal of Physiology and Biochemistry	Checklist
PRISMA	Springer	Journal of Science in Sport and Exercise	Statement
PRISMA	Springer	Journal of Science in Sport and Exercise	Checklist
PRISMA	Springer	Lung	Statement
PRISMA	Springer	Lung	Checklist
PRISMA	Springer	Medical Microbiology and Immunology	Statement
PRISMA	Springer	Medical Microbiology and Immunology	Checklist
PRISMA	Springer	Medicinal Chemistry Research	Statement
PRISMA	Springer	Medicinal Chemistry Research	Checklist
PRISMA	Springer	Molecular Biomedicine	Statement
PRISMA	Springer	Molecular Biomedicine	Checklist
PRISMA	Springer	Naunyn-Schmiedeberg's Archives of Pharmacology	Statement
PRISMA	Springer	Naunyn-Schmiedeberg's Archives of Pharmacology	Checklist
PRISMA	Springer	Neuroscience and Behavioral Physiology	Statement
PRISMA	Springer	Neuroscience and Behavioral Physiology	Checklist
PRISMA	Springer	Neurotoxicity Research	Statement
PRISMA	Springer	Neurotoxicity Research	Checklist
PRISMA	Springer	Pharmaceutical Medicine	Statement
PRISMA	Springer	Pharmaceutical Medicine	Checklist
PRISMA	Springer	Phenomics	Statement
PRISMA	Springer	Phenomics	Checklist
PRISMA	Springer	Physical and Engineering Sciences in Medicine	Statement
PRISMA	Springer	Physical and Engineering Sciences in Medicine	Checklist
PRISMA	Springer	Psychopharmacology	Statement
PRISMA	Springer	Purinergic Signalling	Statement
PRISMA	Springer	Purinergic Signalling	Checklist
PRISMA	Springer	Russian Journal of Genetics	Statement
PRISMA	Springer	Russian Journal of Genetics	Checklist
PRISMA	Springer	Sleep and Vigilance	Statement
PRISMA	Springer	Sleep and Vigilance	Checklist
PRISMA	Springer	The AAPS Journal	Checklist
PRISMA	Springer	Toxicological Research	Statement
PRISMA	Springer	Toxicological Research	Checklist
PRISMA	Springer	Toxicology and Environmental Health Sciences	Statement
PRISMA	Springer	Toxicology and Environmental Health Sciences	Checklist
PRISMA	Taylor_Francis	Acta Chirurgica Belgica	Statement
PRISMA	Taylor_Francis	Acta Chirurgica Belgica	Flow_Diagram
PRISMA	Taylor_Francis	Acta Chirurgica Belgica	Checklist
PRISMA	Taylor_Francis	Annals of Medicine	Statement
PRISMA	Taylor_Francis	Archives of Physiology and Biochemistry	Statement
PRISMA	Taylor_Francis	Archives of Physiology and Biochemistry	Flow_Diagram
PRISMA	Taylor_Francis	Archives of Physiology and Biochemistry	Checklist
PRISMA	Taylor_Francis	Brain Injury	Statement
PRISMA	Taylor_Francis	Clinical and Experimental Optometry	Statement
PRISMA	Taylor_Francis	Clinical Toxicology	Statement
PRISMA	Taylor_Francis	Journal of Addictive Diseases	Statement
PRISMA	Taylor_Francis	Journal of the American Nutrition Association	Checklist
PRISMA	Taylor_Francis	Scandinavian Journal of Primary Health Care	Statement
PRISMA	Taylor_Francis	Scandinavian Journal of Rheumatology	Flow_Diagram
PRISMA	Taylor_Francis	Scandinavian Journal of Rheumatology	Checklist
PRISMA	Wiley	Addiction	Statement
PRISMA	Wiley	Addiction	Checklist
PRISMA	Wiley	American Journal of Medical Genetics Part A	Statement
PRISMA	Wiley	Annals of Human Genetics	Statement
PRISMA	Wiley	Birth	Statement
PRISMA	Wiley	BJU International	Statement
PRISMA	Wiley	BJU International	Flow_Diagram
PRISMA	Wiley	Child: Care, Health and Development	Statement
PRISMA	Wiley	Developmental Psychobiology	Statement
PRISMA	Wiley	Diabetes, Obesity & Metabolism	Statement
PRISMA	Wiley	Diabetes/Metabolism Research and Reviews	Statement
PRISMA	Wiley	Drug and Alcohol Review	Statement
PRISMA	Wiley	Drug and Alcohol Review	Flow_Diagram
PRISMA	Wiley	Drug and Alcohol Review	Checklist
PRISMA	Wiley	Epilepsia	Statement
PRISMA	Wiley	Epilepsia	Checklist
PRISMA	Wiley	Equine Veterinary Journal	Statement
PRISMA	Wiley	European Eating Disorders Review	Statement
PRISMA	Wiley	European Eating Disorders Review	Checklist
PRISMA	Wiley	European Journal of Cancer Care	Checklist
PRISMA	Wiley	GastroHep	Statement
PRISMA	Wiley	GastroHep	Checklist
PRISMA	Wiley	Genetic Epidemiology	Statement
PRISMA	Wiley	Hepatology	Statement
PRISMA	Wiley	Influenza and other Respiratory Viruses	Statement
PRISMA	Wiley	Influenza and other Respiratory Viruses	Flow_Diagram
PRISMA	Wiley	Influenza and other Respiratory Viruses	Checklist
PRISMA	Wiley	International Journal of Cancer	Statement
PRISMA	Wiley	International Journal of Cancer	Checklist
PRISMA	Wiley	International Journal of Health Planning and Management	Statement
PRISMA	Wiley	Journal of Advanced Nursing	Statement
PRISMA	Wiley	Journal of Advanced Nursing	Checklist
PRISMA	Wiley	Journal of Animal Breeding and Genetics	Statement
PRISMA	Wiley	Journal of Bone and Mineral Research	Checklist
PRISMA	Wiley	Journal of Child and Adolescent Psychiatric Nursing	Statement
PRISMA	Wiley	Journal of Child Psychology and Psychiatry	Statement
PRISMA	Wiley	Journal of Community Psychology	Statement
PRISMA	Wiley	Journal of Experimental Zoology Part B	Statement
PRISMA	Wiley	Journal of Fish Diseases	Statement
PRISMA	Wiley	Journal of Human Nutrition and Dietetics	Statement
PRISMA	Wiley	Journal of Human Nutrition and Dietetics	Checklist
PRISMA	Wiley	Journal of Medical Imaging and Radiation Oncology	Statement
PRISMA	Wiley	Journal of Medical Imaging and Radiation Oncology	Flow_Diagram
PRISMA	Wiley	Journal of Medical Imaging and Radiation Oncology	Checklist
PRISMA	Wiley	Journal of Neuroscience Research	Statement
PRISMA	Wiley	Journal of Oral Rehabilitation	Statement
PRISMA	Wiley	Journal of Zoological Systematics and Evolutionary Research	Statement
PRISMA	Wiley	Journal of Zoological Systematics and Evolutionary Research	Checklist
PRISMA	Wiley	Medical Journal of Australia	Statement
PRISMA	Wiley	Medical Journal of Australia	Flow_Diagram
PRISMA	Wiley	Medical Journal of Australia	Checklist
PRISMA	Wiley	Movement Disorders	Statement
PRISMA	Wiley	Movement Disorders	Checklist
PRISMA	Wiley	Pediatric Allergy and Immunology	Statement
PRISMA	Wiley	Prenatal Diagnosis	Statement
PRISMA	Wiley	Proteins: Structure, Function, and Bioinformatics	Statement
PRISMA	Wiley	Psychiatry and Clinical Neurosciences	Statement
PRISMA	Wiley	Psychiatry and Clinical Neurosciences	Checklist
PRISMA	Wiley	Public Health Nursing	Statement
PRISMA	Wiley	Reproduction in Domestic Animals	Statement
PRISMA	Wiley	Research in Nursing & Health	Statement
PRISMA	Wiley	Veterinary Medicine and Science	Statement
PRISMA	Wiley	Zoo Biology	Statement
PRISMA	Wiley	Zoonoses and Public Health	Statement
SPIRIT	BMC	BMC Anesthesiology	Statement
SPIRIT	BMC	BMC Anesthesiology	Figure
SPIRIT	BMC	BMC Anesthesiology	Checklist
SPIRIT	BMC	BMC Biology	Statement
SPIRIT	BMC	BMC Cancer	Statement
SPIRIT	BMC	BMC Cancer	Figure
SPIRIT	BMC	BMC Cancer	Checklist
SPIRIT	BMC	BMC Cardiovascular Disorders	Statement
SPIRIT	BMC	BMC Cardiovascular Disorders	Figure
SPIRIT	BMC	BMC Cardiovascular Disorders	Checklist
SPIRIT	BMC	BMC Complementary Medicine and Therapies	Statement
SPIRIT	BMC	BMC Complementary Medicine and Therapies	Figure
SPIRIT	BMC	BMC Complementary Medicine and Therapies	Checklist
SPIRIT	BMC	BMC Emergency Medicine	Statement
SPIRIT	BMC	BMC Emergency Medicine	Checklist
SPIRIT	BMC	BMC Endocrine Disorders	Statement
SPIRIT	BMC	BMC Endocrine Disorders	Figure
SPIRIT	BMC	BMC Endocrine Disorders	Checklist
SPIRIT	BMC	BMC Gastroenterology	Statement
SPIRIT	BMC	BMC Gastroenterology	Figure
SPIRIT	BMC	BMC Gastroenterology	Checklist
SPIRIT	BMC	BMC Geriatrics	Statement
SPIRIT	BMC	BMC Geriatrics	Figure
SPIRIT	BMC	BMC Geriatrics	Checklist
SPIRIT	BMC	BMC Global and Public Health	Statement
SPIRIT	BMC	BMC Health Services Research	Statement
SPIRIT	BMC	BMC Health Services Research	Figure
SPIRIT	BMC	BMC Health Services Research	Checklist
SPIRIT	BMC	BMC Infectious Diseases	Statement
SPIRIT	BMC	BMC Infectious Diseases	Figure
SPIRIT	BMC	BMC Infectious Diseases	Checklist
SPIRIT	BMC	BMC Medical Genomics	Statement
SPIRIT	BMC	BMC Medical Genomics	Figure
SPIRIT	BMC	BMC Medical Genomics	Checklist
SPIRIT	BMC	BMC Medical Imaging	Statement
SPIRIT	BMC	BMC Medical Imaging	Figure
SPIRIT	BMC	BMC Medical Imaging	Checklist
SPIRIT	BMC	BMC Medical Informatics and Decision Making	Statement
SPIRIT	BMC	BMC Medical Informatics and Decision Making	Figure
SPIRIT	BMC	BMC Medical Informatics and Decision Making	Checklist
SPIRIT	BMC	BMC Medicine	Figure
SPIRIT	BMC	BMC Medicine	Checklist
SPIRIT	BMC	BMC Musculoskeletal Disorders	Statement
SPIRIT	BMC	BMC Musculoskeletal Disorders	Figure
SPIRIT	BMC	BMC Musculoskeletal Disorders	Checklist
SPIRIT	BMC	BMC Nephrology	Statement
SPIRIT	BMC	BMC Neurology	Statement
SPIRIT	BMC	BMC Neurology	Figure
SPIRIT	BMC	BMC Neurology	Checklist
SPIRIT	BMC	BMC Nutrition	Statement
SPIRIT	BMC	BMC Nutrition	Figure
SPIRIT	BMC	BMC Nutrition	Checklist
SPIRIT	BMC	BMC Ophthalmology	Statement
SPIRIT	BMC	BMC Ophthalmology	Figure
SPIRIT	BMC	BMC Ophthalmology	Checklist
SPIRIT	BMC	BMC Oral Health	Statement
SPIRIT	BMC	BMC Oral Health	Figure
SPIRIT	BMC	BMC Pediatrics	Statement
SPIRIT	BMC	BMC Pediatrics	Figure
SPIRIT	BMC	BMC Pediatrics	Checklist
SPIRIT	BMC	BMC Pharmacology and Toxicology	Statement
SPIRIT	BMC	BMC Pharmacology and Toxicology	Figure
SPIRIT	BMC	BMC Pregnancy and Childbirth	Statement
SPIRIT	BMC	BMC Pregnancy and Childbirth	Figure
SPIRIT	BMC	BMC Pregnancy and Childbirth	Checklist
SPIRIT	BMC	BMC Psychiatry	Statement
SPIRIT	BMC	BMC Psychiatry	Figure
SPIRIT	BMC	BMC Psychiatry	Checklist
SPIRIT	BMC	BMC Public Health	Statement
SPIRIT	BMC	BMC Public Health	Figure
SPIRIT	BMC	BMC Public Health	Checklist
SPIRIT	BMC	BMC Pulmonary Medicine	Statement
SPIRIT	BMC	BMC Pulmonary Medicine	Figure
SPIRIT	BMC	BMC Pulmonary Medicine	Checklist
SPIRIT	BMC	BMC Rheumatology	Statement
SPIRIT	BMC	BMC Rheumatology	Figure
SPIRIT	BMC	BMC Rheumatology	Checklist
SPIRIT	BMC	BMC Sports Science, Medicine and Rehabilitation	Statement
SPIRIT	BMC	BMC Sports Science, Medicine and Rehabilitation	Figure
SPIRIT	BMC	BMC Sports Science, Medicine and Rehabilitation	Checklist
SPIRIT	BMC	BMC Surgery	Statement
SPIRIT	BMC	BMC Surgery	Figure
SPIRIT	BMC	BMC Surgery	Checklist
SPIRIT	BMC	BMC Urology	Statement
SPIRIT	BMC	BMC Urology	Figure
SPIRIT	BMC	BMC Urology	Checklist
SPIRIT	BMC	BMC Veterinary Research	Statement
SPIRIT	BMC	BMC Women's Health	Statement
SPIRIT	BMC	BMC Women's Health	Figure
SPIRIT	BMC	BMC Women's Health	Checklist
SPIRIT	BMC	Genome Biology	Statement
SPIRIT	BMC	Genome Medicine	Statement
SPIRIT	BMC	Head & Face Medicine	Checklist
SPIRIT	BMC	Trials	Statement
SPIRIT	BMC	Trials	Figure
SPIRIT	BMC	Trials	Checklist
SPIRIT	BMJ	ADC: Fetal & Neonatal	Checklist
SPIRIT	BMJ	Archives of Disease in Childhood	Checklist
SPIRIT	BMJ	BMJ Medicine	Statement
SPIRIT	BMJ	BMJ Medicine	Figure
SPIRIT	BMJ	BMJ Medicine	Checklist
SPIRIT	BMJ	BMJ Open	Statement
SPIRIT	BMJ	BMJ Open	Figure
SPIRIT	BMJ	BMJ Open	Checklist
SPIRIT	BMJ	Thorax	Statement
SPIRIT	BMJ	Thorax	Figure
SPIRIT	BMJ	Thorax	Checklist
SPIRIT	JAMA	JAMA	Statement
SPIRIT	JAMA	JAMA Cardiology	Statement
SPIRIT	JAMA	JAMA Dermatology	Statement
SPIRIT	JAMA	JAMA Health Forum	Statement
SPIRIT	JAMA	JAMA Internal Medicine	Statement
SPIRIT	JAMA	JAMA Network Open	Statement
SPIRIT	JAMA	JAMA Neurology	Statement
SPIRIT	JAMA	JAMA Oncology	Statement
SPIRIT	JAMA	JAMA Ophthalmology	Statement
SPIRIT	JAMA	JAMA Otolaryngology Head & Neck Surgery	Statement
SPIRIT	JAMA	JAMA Pediatrics	Statement
SPIRIT	JAMA	JAMA Psychiatry	Statement
SPIRIT	JAMA	JAMA Surgery	Statement
SPIRIT	LANCET	eBioMedicine	Statement
SPIRIT	LANCET	eClinicalMedicine	Statement
SPIRIT	LANCET	The Lancet	Statement
SPIRIT	LANCET	The Lancet Child & Adolescent Health	Statement
SPIRIT	LANCET	The Lancet Diabetes & Endocrinology	Statement
SPIRIT	LANCET	The Lancet Digital Health	Statement
SPIRIT	LANCET	The Lancet Gastroenterology & Hepatology	Statement
SPIRIT	LANCET	The Lancet Global Health	Statement
SPIRIT	LANCET	The Lancet Haematology	Statement
SPIRIT	LANCET	The Lancet Healthy Longevity	Statement
SPIRIT	LANCET	The Lancet HIV	Statement
SPIRIT	LANCET	The Lancet Infectious Diseases	Statement
SPIRIT	LANCET	The Lancet Microbe	Statement
SPIRIT	LANCET	The Lancet Neurology	Statement
SPIRIT	LANCET	The Lancet Oncology	Statement
SPIRIT	LANCET	The Lancet Planetary Health	Statement
SPIRIT	LANCET	The Lancet Psychiatry	Statement
SPIRIT	LANCET	The Lancet Public Health	Statement
SPIRIT	LANCET	The Lancet Regional Health – Americas	Statement
SPIRIT	LANCET	The Lancet Regional Health – Europe	Statement
SPIRIT	LANCET	The Lancet Regional Health – Southeast Asia	Statement
SPIRIT	LANCET	The Lancet Regional Health – Western Pacific	Statement
SPIRIT	LANCET	The Lancet Respiratory Medicine	Statement
SPIRIT	LANCET	The Lancet Rheumatology	Statement
SPIRIT	PLOS	PLOS ONE	Statement
SPIRIT	PLOS	PLOS ONE	Figure
SPIRIT	PLOS	PLOS ONE	Checklist
SPIRIT	Springer	Acta Neurologica Belgica	Statement
SPIRIT	Springer	Acta Neurologica Belgica	Checklist
SPIRIT	Springer	Advances in Traditional Medicine	Statement
SPIRIT	Springer	Advances in Traditional Medicine	Checklist
SPIRIT	Springer	AIDS and Behavior	Statement
SPIRIT	Springer	AIDS and Behavior	Checklist
SPIRIT	Springer	Angiogenesis	Statement
SPIRIT	Springer	Angiogenesis	Checklist
SPIRIT	Springer	Archives of Toxicology	Statement
SPIRIT	Springer	Archives of Toxicology	Checklist
SPIRIT	Springer	Archivum Immunologiae et Therapiae Experimentalis	Statement
SPIRIT	Springer	Archivum Immunologiae et Therapiae Experimentalis	Checklist
SPIRIT	Springer	Cancer Causes & Control	Statement
SPIRIT	Springer	Cancer Causes & Control	Checklist
SPIRIT	Springer	Cardiovascular Toxicology	Statement
SPIRIT	Springer	Cardiovascular Toxicology	Checklist
SPIRIT	Springer	Cell and Tissue Research	Statement
SPIRIT	Springer	Cell and Tissue Research	Checklist
SPIRIT	Springer	Cellular and Molecular Neurobiology	Statement
SPIRIT	Springer	Cellular and Molecular Neurobiology	Checklist
SPIRIT	Springer	Cellular Oncology	Statement
SPIRIT	Springer	Cellular Oncology	Checklist
SPIRIT	Springer	Clinical & Experimental Metastasis	Statement
SPIRIT	Springer	Clinical & Experimental Metastasis	Checklist
SPIRIT	Springer	Current Pharmacology Reports	Statement
SPIRIT	Springer	Current Pharmacology Reports	Checklist
SPIRIT	Springer	Cytology and Genetics	Statement
SPIRIT	Springer	Cytology and Genetics	Checklist
SPIRIT	Springer	European Journal of Clinical Microbiology & Infectious Diseases	Statement
SPIRIT	Springer	European Journal of Clinical Microbiology & Infectious Diseases	Checklist
SPIRIT	Springer	European Journal of Clinical Pharmacology	Statement
SPIRIT	Springer	European Journal of Clinical Pharmacology	Checklist
SPIRIT	Springer	European Journal of Drug Metabolism and Pharmacokinetics	Statement
SPIRIT	Springer	European Journal of Drug Metabolism and Pharmacokinetics	Checklist
SPIRIT	Springer	Experimental Brain Research	Statement
SPIRIT	Springer	Experimental Brain Research	Checklist
SPIRIT	Springer	Familial Cancer	Statement
SPIRIT	Springer	Familial Cancer	Checklist
SPIRIT	Springer	Histochemistry and Cell Biology	Statement
SPIRIT	Springer	Histochemistry and Cell Biology	Checklist
SPIRIT	Springer	Human Genetics	Statement
SPIRIT	Springer	Human Genetics	Checklist
SPIRIT	Springer	Immunogenetics	Statement
SPIRIT	Springer	Immunogenetics	Checklist
SPIRIT	Springer	In vitro models	Statement
SPIRIT	Springer	In vitro models	Checklist
SPIRIT	Springer	Inflammation	Statement
SPIRIT	Springer	Inflammation	Checklist
SPIRIT	Springer	Inflammation Research	Statement
SPIRIT	Springer	Inflammation Research	Checklist
SPIRIT	Springer	Inflammopharmacology	Statement
SPIRIT	Springer	Inflammopharmacology	Checklist
SPIRIT	Springer	Journal of Cancer Education	Statement
SPIRIT	Springer	Journal of Cancer Education	Checklist
SPIRIT	Springer	Journal of Cancer Research and Clinical Oncology	Statement
SPIRIT	Springer	Journal of Cancer Research and Clinical Oncology	Checklist
SPIRIT	Springer	Journal of Fluorescence	Statement
SPIRIT	Springer	Journal of Fluorescence	Checklist
SPIRIT	Springer	Journal of Parasitic Diseases	Statement
SPIRIT	Springer	Journal of Parasitic Diseases	Checklist
SPIRIT	Springer	Journal of Pharmaceutical Innovation	Statement
SPIRIT	Springer	Journal of Pharmaceutical Innovation	Checklist
SPIRIT	Springer	Journal of Pharmacokinetics and Pharmacodynamics	Statement
SPIRIT	Springer	Journal of Pharmacokinetics and Pharmacodynamics	Checklist
SPIRIT	Springer	Journal of Physiology and Biochemistry	Statement
SPIRIT	Springer	Journal of Physiology and Biochemistry	Checklist
SPIRIT	Springer	Journal of Science in Sport and Exercise	Statement
SPIRIT	Springer	Journal of Science in Sport and Exercise	Checklist
SPIRIT	Springer	Lung	Statement
SPIRIT	Springer	Lung	Checklist
SPIRIT	Springer	Medical Microbiology and Immunology	Statement
SPIRIT	Springer	Medical Microbiology and Immunology	Checklist
SPIRIT	Springer	Medicinal Chemistry Research	Statement
SPIRIT	Springer	Medicinal Chemistry Research	Checklist
SPIRIT	Springer	Molecular Biomedicine	Statement
SPIRIT	Springer	Molecular Biomedicine	Checklist
SPIRIT	Springer	Naunyn-Schmiedeberg's Archives of Pharmacology	Statement
SPIRIT	Springer	Naunyn-Schmiedeberg's Archives of Pharmacology	Checklist
SPIRIT	Springer	Neuroscience and Behavioral Physiology	Statement
SPIRIT	Springer	Neuroscience and Behavioral Physiology	Checklist
SPIRIT	Springer	Neurotoxicity Research	Statement
SPIRIT	Springer	Neurotoxicity Research	Checklist
SPIRIT	Springer	Pharmaceutical Medicine	Statement
SPIRIT	Springer	Pharmaceutical Medicine	Checklist
SPIRIT	Springer	Phenomics	Statement
SPIRIT	Springer	Phenomics	Checklist
SPIRIT	Springer	Physical and Engineering Sciences in Medicine	Statement
SPIRIT	Springer	Physical and Engineering Sciences in Medicine	Checklist
SPIRIT	Springer	Purinergic Signalling	Statement
SPIRIT	Springer	Purinergic Signalling	Checklist
SPIRIT	Springer	Russian Journal of Genetics	Statement
SPIRIT	Springer	Russian Journal of Genetics	Checklist
SPIRIT	Springer	Sleep and Vigilance	Statement
SPIRIT	Springer	Sleep and Vigilance	Checklist
SPIRIT	Springer	Toxicological Research	Statement
SPIRIT	Springer	Toxicological Research	Checklist
SPIRIT	Springer	Toxicology and Environmental Health Sciences	Statement
SPIRIT	Springer	Toxicology and Environmental Health Sciences	Checklist
SPIRIT	Wiley	Addiction	Statement
SPIRIT	Wiley	American Journal of Medical Genetics Part A	Statement
SPIRIT	Wiley	Annals of Human Genetics	Statement
SPIRIT	Wiley	BJU International	Statement
SPIRIT	Wiley	BJU International	Figure
SPIRIT	Wiley	BJU International	Checklist
SPIRIT	Wiley	Child: Care, Health and Development	Statement
SPIRIT	Wiley	Developmental Psychobiology	Statement
SPIRIT	Wiley	Diabetes, Obesity & Metabolism	Statement
SPIRIT	Wiley	Diabetes/Metabolism Research and Reviews	Statement
SPIRIT	Wiley	Equine Veterinary Journal	Statement
SPIRIT	Wiley	Genetic Epidemiology	Statement
SPIRIT	Wiley	Journal of Animal Breeding and Genetics	Statement
SPIRIT	Wiley	Journal of Community Psychology	Statement
SPIRIT	Wiley	Journal of Experimental Zoology Part B	Statement
SPIRIT	Wiley	Journal of Fish Diseases	Statement
SPIRIT	Wiley	Medical Journal of Australia	Statement
SPIRIT	Wiley	Pediatric Allergy and Immunology	Statement
SPIRIT	Wiley	Prenatal Diagnosis	Statement
SPIRIT	Wiley	Proteins: Structure, Function, and Bioinformatics	Statement
SPIRIT	Wiley	Reproduction in Domestic Animals	Statement
SPIRIT	Wiley	Veterinary Medicine and Science	Statement
SPIRIT	Wiley	Zoo Biology	Statement
SPIRIT	Wiley	Zoonoses and Public Health	Statement
