# Supplementary material for: Endorsements of five reporting guidelines for biomedical research by journals of prominent publishers
Source: PLoS One. 2024 Feb 29;19(2):e0299806. doi: 10.1371/journal.pone.0299806 (PMC10903802; doi:10.1371/journal.pone.0299806)
Supplement: S1 File — (ZIP) [file pone.0299806.s001.zip › Journals_Observed.xlsx]

## Sheet: Journals_Observed
Publisher	JN
BMC	Archives of Public Health
BMC	BioData Mining
BMC	Biomarker Research
BMC	BMC Anesthesiology
BMC	BMC Biology
BMC	BMC Cancer
BMC	BMC Cardiovascular Disorders
BMC	BMC Complementary Medicine and Therapies
BMC	BMC Emergency Medicine
BMC	BMC Endocrine Disorders
BMC	BMC Gastroenterology
BMC	BMC Geriatrics
BMC	BMC Global and Public Health
BMC	BMC Health Services Research
BMC	BMC Infectious Diseases
BMC	BMC Medical Genomics
BMC	BMC Medical Imaging
BMC	BMC Medical Informatics and Decision Making
BMC	BMC Medical Research Methodology
BMC	BMC Medicine
BMC	BMC Musculoskeletal Disorders
BMC	BMC Nephrology
BMC	BMC Neurology
BMC	BMC Nursing
BMC	BMC Nutrition
BMC	BMC Ophthalmology
BMC	BMC Oral Health
BMC	BMC Palliative Care
BMC	BMC Pediatrics
BMC	BMC Pharmacology and Toxicology
BMC	BMC Pregnancy and Childbirth
BMC	BMC Primary Care
BMC	BMC Psychiatry
BMC	BMC Public Health
BMC	BMC Pulmonary Medicine
BMC	BMC Rheumatology
BMC	BMC Sports Science, Medicine and Rehabilitation
BMC	BMC Surgery
BMC	BMC Urology
BMC	BMC Veterinary Research
BMC	BMC Women's Health
BMC	Cardiovascular Ultrasound
BMC	Diagnostic and Prognostic Research
BMC	Genome Biology
BMC	Genome Medicine
BMC	Head & Face Medicine
BMC	Health Research Policy and Systems
BMC	Hereditary Cancer in Clinical Practice
BMC	Human Resources for Health
BMC	Implementation Science
BMC	Implementation Science Communications
BMC	Journal of Biomedical Science
BMC	Journal of Cardiothoracic Surgery
BMC	Journal of Foot and Ankle Research
BMC	Journal of Inflammation
BMC	Journal of Medical Case Reports
BMC	Journal of Translational Medicine
BMC	Nutrition Journal
BMC	Pilot and Feasibility Studies
BMC	Population Health Metrics
BMC	Reproductive Health
BMC	Research Involvement and Engagement
BMC	Systematic Reviews
BMC	Trials
BMJ	ADC: Education & Practice
BMJ	ADC: Fetal & Neonatal
BMJ	Annals of the Rheumatic Diseases
BMJ	Archives of Disease in Childhood
BMJ	BMJ Case Reports
BMJ	BMJ Evidence-Based Medicine
BMJ	BMJ Innovations
BMJ	BMJ Leader
BMJ	BMJ Medicine
BMJ	BMJ Military Health
BMJ	BMJ Open
BMJ	BMJ Open Diabetes Research & Care
BMJ	BMJ Quality & Safety
BMJ	BMJ Sexual & Reproductive Health
BMJ	BMJ Supportive & Palliative Care
BMJ	BMJ Surgery, Interventions, & Health Technologies
BMJ	British Journal of Ophthalmology
BMJ	British Journal of Sports Medicine
BMJ	Emergency Medicine Journal
BMJ	European Journal of Hospital Pharmacy
BMJ	Evidence-Based Nursing
BMJ	Frontline Gastroenterology
BMJ	Gut
BMJ	Heart
BMJ	Injury Prevention
BMJ	International Journal of Gynecological Cancer
BMJ	Journal of Clinical Pathology
BMJ	Journal of Epidemiology & Community Health
BMJ	Journal of Medical Ethics
BMJ	Journal of Medical Genetics
BMJ	Journal of NeuroInterventional Surgery
BMJ	Journal of Neurology, Neurosurgery & Psychiatry
BMJ	Medical Humanities
BMJ	Occupational and Environmental Medicine
BMJ	Open Heart
BMJ	Practical Neurology
BMJ	Regional Anesthesia & Pain Medicine
BMJ	Sexually Transmitted Infections
BMJ	The BMJ
BMJ	Thorax
BMJ	Tobacco Control
BMJ	Trauma Surgery & Acute Care Open
Cell_Press	Cancer Cell
Cell_Press	Cell
Cell_Press	Cell Chemical Biology
Cell_Press	Cell Genomics
Cell_Press	Cell Host & Microbe
Cell_Press	Cell Metabolism
Cell_Press	Cell Reports
Cell_Press	Cell Reports Medicine
Cell_Press	Cell Reports Methods
Cell_Press	Cell Reports Physical Science
Cell_Press	Cell Stem Cell
Cell_Press	Cell Systems
Cell_Press	Chem
Cell_Press	Chem Catalysis
Cell_Press	Current Biology
Cell_Press	Developmental Cell
Cell_Press	Heliyon
Cell_Press	Immunity
Cell_Press	iScience
Cell_Press	Joule
Cell_Press	Matter
Cell_Press	Med
Cell_Press	Molecular Cell
Cell_Press	Neuron
Cell_Press	One Earth
Cell_Press	Patterns
Cell_Press	STAR Protocols
Cell_Press	Structure
Elsevier	Acta Histochemica
Elsevier	American Journal of Infection Control
Elsevier	Anaesthesia Critical Care & Pain Medicine
Elsevier	Animal Reproduction Science
Elsevier	Applied Animal Behaviour Science
Elsevier	Archives of Oral Biology
Elsevier	Biologicals
Elsevier	Biomedicine & Pharmacotherapy
Elsevier	British Journal of Anaesthesia
Elsevier	Cancer Genetics
Elsevier	Cellular Signaling
Elsevier	Chest
Elsevier	Clinica Chimica Acta
Elsevier	Cognition
Elsevier	Comparative Immunology, Microbiology & Infectious Diseases
Elsevier	Dental Materials
Elsevier	Diabetes & Metabolism
Elsevier	Diagnostic Microbiology and Infectious Disease
Elsevier	European Journal of Cancer
Elsevier	European Journal of Pharmacology
Elsevier	European Urology
Elsevier	Experimental Gerontology
Elsevier	Food and Chemical Toxicology
Elsevier	Gynecologic Oncology
Elsevier	Heart & Lung: The Journal of Cardiopulmonary and Acute Care
Elsevier	Human Immunology
Elsevier	International Journal for Parasitology
Elsevier	International Journal of Oral and Maxillofacial Surgery
Elsevier	International Journal of Surgery
Elsevier	Journal of Allergy and Clinical Immunology
Elsevier	Journal of Clinical Anesthesia
Elsevier	Journal of Clinical Epidemiology
Elsevier	Journal of Comparative Pathology
Elsevier	Journal of Critical Care
Elsevier	Journal of Dentistry
Elsevier	Journal of Endodontics
Elsevier	Journal of Equine Veterinary Science
Elsevier	Journal of Ethnopharmacology
Elsevier	Journal of Hospital Infection
Elsevier	Journal of Infection
Elsevier	Journal of Oral and Maxillofacial Surgery
Elsevier	Journal of Pain and Symptom Management
Elsevier	Journal of Pharmaceutical and Biomedical Analysis
Elsevier	Mechanisms of Ageing and Development
Elsevier	Microbiological Research
Elsevier	Molecular and Cellular Endocrinology
Elsevier	Molecular Aspects of Medicine
Elsevier	Neurotoxicology and Teratology
Elsevier	Ophthalmology
Elsevier	Oral Oncology
Elsevier	Preventive Veterinary Medicine
Elsevier	Progress in Neuro-Psychopharmacology & Biological Psychiatry
Elsevier	Regulatory Toxicology and Pharmacology
Elsevier	Reproductive Toxicology
Elsevier	Research in Veterinary Science
Elsevier	Resuscitation
Elsevier	The American Journal of Pathology
Elsevier	The Journal of the American Dental Association
Elsevier	The Veterinary Journal
Elsevier	Thrombosis Research
Elsevier	Tissue and Cell
Elsevier	Toxicology
Elsevier	Toxicology and Applied Pharmacology
Elsevier	Toxicology in Vitro
Elsevier	Urology
Elsevier	Vaccine
Elsevier	Veterinary Immunology and Immunopathology
Elsevier	Veterinary Microbiology
Elsevier	Veterinary Parasitology
Elsevier	Virus Research
JAMA	JAMA
JAMA	JAMA Cardiology
JAMA	JAMA Dermatology
JAMA	JAMA Health Forum
JAMA	JAMA Internal Medicine
JAMA	JAMA Network Open
JAMA	JAMA Neurology
JAMA	JAMA Oncology
JAMA	JAMA Ophthalmology
JAMA	JAMA Otolaryngology Head & Neck Surgery
JAMA	JAMA Pediatrics
JAMA	JAMA Psychiatry
JAMA	JAMA Surgery
LANCET	eBioMedicine
LANCET	eClinicalMedicine
LANCET	The Lancet
LANCET	The Lancet Child & Adolescent Health
LANCET	The Lancet Diabetes & Endocrinology
LANCET	The Lancet Digital Health
LANCET	The Lancet Gastroenterology & Hepatology
LANCET	The Lancet Global Health
LANCET	The Lancet Haematology
LANCET	The Lancet Healthy Longevity
LANCET	The Lancet HIV
LANCET	The Lancet Infectious Diseases
LANCET	The Lancet Microbe
LANCET	The Lancet Neurology
LANCET	The Lancet Oncology
LANCET	The Lancet Planetary Health
LANCET	The Lancet Psychiatry
LANCET	The Lancet Public Health
LANCET	The Lancet Regional Health – Americas
LANCET	The Lancet Regional Health – Europe
LANCET	The Lancet Regional Health – Southeast Asia
LANCET	The Lancet Regional Health – Western Pacific
LANCET	The Lancet Respiratory Medicine
LANCET	The Lancet Rheumatology
NATURE	Acta Pharmacologica Sinica
NATURE	Blood Cancer Journal
NATURE	Bone Marrow Transplantation
NATURE	Bone Research
NATURE	British Dental Journal
NATURE	British Journal of Cancer
NATURE	Cancer Gene Therapy
NATURE	Cell Death & Differentiation
NATURE	Cell Death & Disease
NATURE	Cell Death Discovery
NATURE	Cell Discovery
NATURE	Cell Research
NATURE	Cellular & Molecular Immunology
NATURE	Experimental & Molecular Medicine
NATURE	Eye
NATURE	Gene Therapy
NATURE	Genes & Immunity
NATURE	Lab Animal
NATURE	Leukemia
NATURE	Nature
NATURE	Nature Aging
NATURE	Nature Biomedical Engineering
NATURE	Nature Biotechnology
NATURE	Nature Cancer
NATURE	Nature Cardiovascular Research
NATURE	Nature Cell Biology
NATURE	Nature Chemical Biology
NATURE	Nature Genetics
NATURE	Nature Immunology
NATURE	Nature Medicine
NATURE	Nature Mental Health
NATURE	Nature Metabolism
NATURE	Nature Methods
NATURE	Nature Microbiology
NATURE	Nature Neuroscience
NATURE	Nature Protocols
NATURE	Nature Structural & Molecular Biology
NATURE	Neuropsychopharmacology
NATURE	npj Aging
NATURE	npj Antimicrobials and Resistance
NATURE	npj Biodiversity
NATURE	npj Biofilms and Microbiomes
NATURE	npj Breast Cancer
NATURE	npj Digital Medicine
NATURE	npj Genomic Medicine
NATURE	npj Mental Health Research
NATURE	npj Parkinson's Disease
NATURE	npj Precision Oncology
NATURE	npj Primary Care Respiratory Medicine
NATURE	npj Regenerative Medicine
NATURE	npj Science of Food
NATURE	npj Science of Learning
NATURE	npj Systems Biology and Applications
NATURE	npj Urban Sustainability
NATURE	npj Vaccines
NATURE	Nutrition & Diabetes
NATURE	Oncogene
NATURE	Oncogenesis
NATURE	Pediatric Research
NATURE	Prostate Cancer and Prostatic Diseases
NATURE	Schizophrenia
NATURE	Spinal Cord
NATURE	The Pharmacogenomics Journal
PLOS	PLOS Biology
PLOS	PLOS Computational Biology
PLOS	PLOS Digital Health
PLOS	PLOS Genetics
PLOS	PLOS Global Public Health
PLOS	PLOS Medicine
PLOS	PLOS Neglected Tropical Diseases
PLOS	PLOS ONE
PLOS	PLOS Pathogens
Springer	AAPS PharmSciTech
Springer	Acta Neurologica Belgica
Springer	Advances in Traditional Medicine
Springer	AIDS and Behavior
Springer	Angiogenesis
Springer	Archives of Toxicology
Springer	Archivum Immunologiae et Therapiae Experimentalis
Springer	Brain Structure and Function
Springer	Cancer Causes & Control
Springer	Cardiovascular Toxicology
Springer	Cell and Tissue Research
Springer	Cellular and Molecular Neurobiology
Springer	Cellular Oncology
Springer	Clinical & Experimental Metastasis
Springer	Current Pharmacology Reports
Springer	Cytology and Genetics
Springer	DARU Journal of Pharmaceutical Sciences
Springer	European Journal of Clinical Microbiology & Infectious Diseases
Springer	European Journal of Clinical Pharmacology
Springer	European Journal of Drug Metabolism and Pharmacokinetics
Springer	Experimental Brain Research
Springer	Familial Cancer
Springer	Histochemistry and Cell Biology
Springer	Human Genetics
Springer	Immunogenetics
Springer	In vitro models
Springer	Inflammation
Springer	Inflammation Research
Springer	Inflammopharmacology
Springer	Journal of Cancer Education
Springer	Journal of Cancer Research and Clinical Oncology
Springer	Journal of Fluorescence
Springer	Journal of Genetics
Springer	Journal of Medical Toxicology
Springer	Journal of Parasitic Diseases
Springer	Journal of Pharmaceutical Innovation
Springer	Journal of Pharmaceutical Investigation (Korean)
Springer	Journal of Pharmacokinetics and Pharmacodynamics
Springer	Journal of Physiology and Biochemistry
Springer	Journal of Science in Sport and Exercise
Springer	Lung
Springer	Medical Microbiology and Immunology
Springer	Medicinal Chemistry Research
Springer	Molecular Biomedicine
Springer	Naunyn-Schmiedeberg's Archives of Pharmacology
Springer	Neuroscience and Behavioral Physiology
Springer	Neurotoxicity Research
Springer	Pharmaceutical Medicine
Springer	Pharmaceutical Research
Springer	Phenomics
Springer	Physical and Engineering Sciences in Medicine
Springer	Psychopharmacology
Springer	Purinergic Signalling
Springer	Russian Journal of Genetics
Springer	Sleep and Vigilance
Springer	The AAPS Journal
Springer	Toxicological Research
Springer	Toxicology and Environmental Health Sciences
Springer	ZJUS-B-Biomedicine & Biotechnology (Zhejian)
Taylor_Francis	Acta Agriculturae Scandinavica, Section A — Animal Science
Taylor_Francis	Acta Cardiologica
Taylor_Francis	Acta Chirurgica Belgica
Taylor_Francis	Acta Clinica Belgica
Taylor_Francis	Acta Odontologica Scandinavica
Taylor_Francis	Acta Oncologica
Taylor_Francis	Acta Oto-Laryngologica
Taylor_Francis	AIDS Care
Taylor_Francis	Alcoholism Treatment Quarterly
Taylor_Francis	Alexandria Journal of Medicine
Taylor_Francis	Annals of Human Biology
Taylor_Francis	Annals of Medicine
Taylor_Francis	Archives of Physiology and Biochemistry
Taylor_Francis	Artificial Cells, Nanomedicine, and Biotechnology
Taylor_Francis	Autoimmunity
Taylor_Francis	Behavioral Medicine
Taylor_Francis	Biodemography and Social Biology
Taylor_Francis	Biotechnic & Histochemistry
Taylor_Francis	Brain Injury
Taylor_Francis	Cancer Investigation
Taylor_Francis	Children's Health Care
Taylor_Francis	Chronobiology International
Taylor_Francis	Clinical and Experimental Hypertension
Taylor_Francis	Clinical and Experimental Optometry
Taylor_Francis	Clinical Gerontologist
Taylor_Francis	Clinical Toxicology
Taylor_Francis	Connective Tissue Research
Taylor_Francis	CRANIO
Taylor_Francis	Current Eye Research
Taylor_Francis	Current Medical Research and Opinion
Taylor_Francis	Cutaneous and Ocular Toxicology
Taylor_Francis	Developmental Neuropsychology
Taylor_Francis	Drug and Chemical Toxicology
Taylor_Francis	Electromagnetic Biology and Medicine
Taylor_Francis	Endocrine Research
Taylor_Francis	Experimental Aging Research
Taylor_Francis	Experimental Lung Research
Taylor_Francis	Fetal and Pediatric Pathology
Taylor_Francis	Gynecological Endocrinology
Taylor_Francis	Health Care for Women International
Taylor_Francis	Hypertension in Pregnancy
Taylor_Francis	Immunological Investigations
Taylor_Francis	Immunopharmacology and Immunotoxicology
Taylor_Francis	Infectious Diseases
Taylor_Francis	Inhalation Toxicology
Taylor_Francis	International Journal of Mental Health
Taylor_Francis	International Journal of Neuroscience
Taylor_Francis	Issues in Mental Health Nursing
Taylor_Francis	Journal of Addictive Diseases
Taylor_Francis	Journal of American College Health
Taylor_Francis	Journal of Applied Sport Psychology
Taylor_Francis	Journal of Asthma
Taylor_Francis	Journal of Biological Education
Taylor_Francis	Journal of Chemotherapy
Taylor_Francis	Journal of Clinical Child & Adolescent Psychology
Taylor_Francis	Journal of Community Health Nursing
Taylor_Francis	Journal of Dermatological Treatment
Taylor_Francis	Journal of Dietary Supplements
Taylor_Francis	Journal of Elder Abuse & Neglect
Taylor_Francis	Journal of Enzyme Inhibition and Medicinal Chemistry
Taylor_Francis	Journal of Gerontological Social Work
Taylor_Francis	Journal of Neurogenetics
Taylor_Francis	Journal of Nutrition in Gerontology and Geriatrics
Taylor_Francis	Journal of Obstetrics and Gynaecology
Taylor_Francis	Journal of Pain & Palliative Care Pharmacotherapy
Taylor_Francis	Journal of Plastic Surgery and Hand Surgery
Taylor_Francis	Journal of Psychoactive Drugs
Taylor_Francis	Journal of Sex & Marital Therapy
Taylor_Francis	Journal of the American Nutrition Association
Taylor_Francis	Journal of Toxicology and Environmental Health, Part A
Taylor_Francis	Journal of Women & Aging
Taylor_Francis	Language, Cognition and Neuroscience
Taylor_Francis	Leukemia & Lymphoma
Taylor_Francis	Neurological Research
Taylor_Francis	Nordic Journal of Psychiatry
Taylor_Francis	Ophthalmic Genetics
Taylor_Francis	Paediatrics and International Child Health
Taylor_Francis	Pathogens and Global Health
Taylor_Francis	Pediatric Hematology and Oncology
Taylor_Francis	Pharmaceutical Biology
Taylor_Francis	Physical & Occupational Therapy In Geriatrics
Taylor_Francis	Postgraduate Medicine
Taylor_Francis	Psychiatry
Taylor_Francis	Renal Failure
Taylor_Francis	Scandinavian Cardiovascular Journal
Taylor_Francis	Scandinavian Journal of Gastroenterology
Taylor_Francis	Scandinavian Journal of Primary Health Care
Taylor_Francis	Scandinavian Journal of Rheumatology
Taylor_Francis	Somatosensory & Motor Research
Taylor_Francis	Systems Biology in Reproductive Medicine
Taylor_Francis	The American Journal of Drug and Alcohol Abuse
Taylor_Francis	The Journal of Spinal Cord Medicine
Taylor_Francis	The Neurodiagnostic Journal
Taylor_Francis	Toxicological & Environmental Chemistry
Taylor_Francis	Veterinary Quarterly
Taylor_Francis	Women & Health
Wiley	Addiction
Wiley	Advanced Genetics
Wiley	Advances in Digestive Medicine
Wiley	Alcoholism: Clinical and Experimental Research
Wiley	American Journal of Medical Genetics Part A
Wiley	Annals of Human Genetics
Wiley	Annals of Neurology
Wiley	Australian and New Zealand Journal of Public Health
Wiley	Australian Occupational Therapy Journal
Wiley	Bioengineering & Translational Medicine
Wiley	Birth
Wiley	BJU International
Wiley	Brain and Behavior
Wiley	British Journal of Psychotherapy
Wiley	CA: A Cancer Journal for Clinicians
Wiley	Cancer Science
Wiley	Child: Care, Health and Development
Wiley	Clinical and Experimental Pharmacology and Physiology
Wiley	Clinical Genetics
Wiley	Congenital Anomalies
Wiley	Developmental Psychobiology
Wiley	Diabetes, Obesity & Metabolism
Wiley	Diabetes/Metabolism Research and Reviews
Wiley	Drug and Alcohol Review
Wiley	Epilepsia
Wiley	Equine Veterinary Journal
Wiley	European Eating Disorders Review
Wiley	European Journal of Cancer Care
Wiley	European Journal of Immunology
Wiley	European Journal of Neuroscience
Wiley	Experimental Physiology
Wiley	GastroHep
Wiley	Genes, Chromosomes and Cancer
Wiley	Genetic Epidemiology
Wiley	Headache: The Journal of Head and Face Pain
Wiley	Health Information & Libraries Journal
Wiley	Hematological Oncology
Wiley	Hepatology
Wiley	Human Psychopharmacology: Clinical and Experimental
Wiley	Influenza and other Respiratory Viruses
Wiley	International Journal of Cancer
Wiley	International Journal of Developmental Neuroscience
Wiley	International Journal of Health Planning and Management
Wiley	JBMR Plus
Wiley	Journal of Advanced Nursing
Wiley	Journal of Animal Breeding and Genetics
Wiley	Journal of Animal Physiology and Animal Nutrition
Wiley	Journal of Avian Biology
Wiley	Journal of Bone and Mineral Research
Wiley	Journal of Child and Adolescent Psychiatric Nursing
Wiley	Journal of Child Psychology and Psychiatry
Wiley	Journal of Community Psychology
Wiley	Journal of Comparative Neurology
Wiley	Journal of Counseling & Development
Wiley	Journal of Evolutionary Biology
Wiley	Journal of Experimental Zoology Part B
Wiley	Journal of Fish Diseases
Wiley	Journal of Human Nutrition and Dietetics
Wiley	Journal of Inherited Metabolic Disease
Wiley	Journal of Medical Imaging and Radiation Oncology
Wiley	Journal of Neurochemistry
Wiley	Journal of Neuroscience Research
Wiley	Journal of Oral Rehabilitation
Wiley	Journal of Orthopaedic Research
Wiley	Journal of Pharmaceutical Sciences
Wiley	Journal of Public Health Dentistry
Wiley	Journal of Zoological Systematics and Evolutionary Research
Wiley	Medical Journal of Australia
Wiley	Molecular Microbiology
Wiley	Molecular Nutrition & Food Research
Wiley	Molecular Oral Microbiology
Wiley	Movement Disorders
Wiley	Muscle & Nerve
Wiley	Neurogastroenterology & Motility
Wiley	Neuropathology and Applied Neurobiology
Wiley	Paediatric and Perinatal Epidemiology
Wiley	Pediatric Allergy and Immunology
Wiley	Pediatric Diabetes
Wiley	Prenatal Diagnosis
Wiley	Proteins: Structure, Function, and Bioinformatics
Wiley	Psychiatry and Clinical Neurosciences
Wiley	Psychophysiology
Wiley	Public Health Nursing
Wiley	Reproduction in Domestic Animals
Wiley	Research in Nursing & Health
Wiley	Scandinavian Journal of Medicine & Science in Sports
Wiley	The FEBS Journal
Wiley	Veterinary Clinical Pathogy
Wiley	Veterinary Medicine and Science
Wiley	Zoo Biology
Wiley	Zoonoses and Public Health
