# Supplementary material for: Endorsements of five reporting guidelines for biomedical research by journals of prominent publishers
Source: PLoS One. 2024 Feb 29;19(2):e0299806. doi: 10.1371/journal.pone.0299806 (PMC10903802; doi:10.1371/journal.pone.0299806)
Supplement: S1 File — (ZIP) [file pone.0299806.s001.zip › OPR_5JNs.xlsx]

## Sheet: Trials
CASE	JN	ARTICLEID	REVIEWID
1	Trials	10.1186/s13063-020-04424-w	13063_2020_4424_ReviewerReport_V0_R1.pdf
2	Trials	10.1186/s13063-020-04732-1	13063_2020_4732_ReviewerReport_V0_R1.pdf
3	Trials	10.1186/s13063-020-04732-1	13063_2020_4732_ReviewerReport_V0_R2.pdf
4	Trials	10.1186/s13063-020-04741-0	13063_2020_4741_ReviewerReport_V0_R1.pdf
5	Trials	10.1186/s13063-020-04741-0	13063_2020_4741_ReviewerReport_V0_R2.pdf
6	Trials	10.1186/s13063-020-04741-0	13063_2020_4741_ReviewerReport_V0_R3.pdf
7	Trials	10.1186/s13063-020-04741-0	13063_2020_4741_ReviewerReport_V0_R4.pdf
8	Trials	10.1186/s13063-020-04741-0	13063_2020_4741_ReviewerReport_V0_R5.pdf
9	Trials	10.1186/s13063-020-04741-0	13063_2020_4741_ReviewerReport_V0_R6.pdf
10	Trials	10.1186/s13063-020-04752-x	13063_2020_4752_ReviewerReport_V0_R1.pdf
11	Trials	10.1186/s13063-020-04752-x	13063_2020_4752_ReviewerReport_V0_R2.pdf
12	Trials	10.1186/s13063-020-04792-3	13063_2020_4792_ReviewerReport_V0_R1.pdf
13	Trials	10.1186/s13063-020-04797-y	13063_2020_4797_ReviewerReport_V0_R1.pdf
14	Trials	10.1186/s13063-020-04797-y	13063_2020_4797_ReviewerReport_V0_R2.pdf
15	Trials	10.1186/s13063-020-04797-y	13063_2020_4797_ReviewerReport_V0_R3.pdf
16	Trials	10.1186/s13063-020-04804-2	13063_2020_4804_ReviewerReport_V0_R1.pdf
17	Trials	10.1186/s13063-020-04804-2	13063_2020_4804_ReviewerReport_V0_R2.pdf
18	Trials	10.1186/s13063-020-04832-y	13063_2020_4832_ReviewerReport_V0_R1.pdf
19	Trials	10.1186/s13063-020-04832-y	13063_2020_4832_ReviewerReport_V0_R2.pdf
20	Trials	10.1186/s13063-020-04832-y	13063_2020_4832_ReviewerReport_V0_R3.pdf
21	Trials	10.1186/s13063-020-04835-9	13063_2020_4835_ReviewerReport_V0_R1.pdf
22	Trials	10.1186/s13063-020-04835-9	13063_2020_4835_ReviewerReport_V0_R2.pdf
23	Trials	10.1186/s13063-020-04837-7	13063_2020_4837_ReviewerReport_V0_R1.pdf
24	Trials	10.1186/s13063-020-04838-6	13063_2020_4838_ReviewerReport_V0_R1.pdf
25	Trials	10.1186/s13063-020-04841-x	13063_2020_4841_ReviewerReport_V0_R1.pdf
26	Trials	10.1186/s13063-020-04842-w	13063_2020_4842_ReviewerReport_V0_R1.pdf
27	Trials	10.1186/s13063-020-04845-7	13063_2020_4845_ReviewerReport_V0_R1.pdf
28	Trials	10.1186/s13063-020-04845-7	13063_2020_4845_ReviewerReport_V0_R2.pdf
29	Trials	10.1186/s13063-020-04847-5	13063_2020_4847_ReviewerReport_V0_R1.pdf
30	Trials	10.1186/s13063-020-04848-4	13063_2020_4848_ReviewerReport_V0_R1.pdf
31	Trials	10.1186/s13063-020-04849-3	13063_2020_4849_ReviewerReport_V0_R1.pdf
32	Trials	10.1186/s13063-020-04849-3	13063_2020_4849_ReviewerReport_V0_R2.pdf
33	Trials	10.1186/s13063-020-04850-w	13063_2020_4850_ReviewerReport_V0_R1.pdf
34	Trials	10.1186/s13063-020-04850-w	13063_2020_4850_ReviewerReport_V0_R2.pdf
35	Trials	10.1186/s13063-020-04851-9	13063_2020_4851_ReviewerReport_V0_R1.pdf
36	Trials	10.1186/s13063-020-04852-8	13063_2020_4852_ReviewerReport_V0_R1.pdf
37	Trials	10.1186/s13063-020-04852-8	13063_2020_4852_ReviewerReport_V0_R2.pdf
38	Trials	10.1186/s13063-020-04852-8	13063_2020_4852_ReviewerReport_V0_R3.pdf
39	Trials	10.1186/s13063-020-04853-7	13063_2020_4853_ReviewerReport_V0_R1.pdf
40	Trials	10.1186/s13063-020-04853-7	13063_2020_4853_ReviewerReport_V0_R2.pdf
41	Trials	10.1186/s13063-020-04853-7	13063_2020_4853_ReviewerReport_V0_R3.pdf
42	Trials	10.1186/s13063-020-04853-7	13063_2020_4853_ReviewerReport_V0_R4.pdf
43	Trials	10.1186/s13063-020-04854-6	13063_2020_4854_ReviewerReport_V0_R1.pdf
44	Trials	10.1186/s13063-020-04854-6	13063_2020_4854_ReviewerReport_V0_R2.pdf
45	Trials	10.1186/s13063-020-04855-5	13063_2020_4855_ReviewerReport_V0_R1.pdf
46	Trials	10.1186/s13063-020-04855-5	13063_2020_4855_ReviewerReport_V0_R3.pdf
47	Trials	10.1186/s13063-020-04856-4	13063_2020_4856_ReviewerReport_V0_R1.pdf
48	Trials	10.1186/s13063-020-04857-3	13063_2020_4857_ReviewerReport_V0_R1.pdf
49	Trials	10.1186/s13063-020-04857-3	13063_2020_4857_ReviewerReport_V0_R2.pdf
50	Trials	10.1186/s13063-020-04858-2	13063_2020_4858_ReviewerReport_V0_R1.pdf
51	Trials	10.1186/s13063-020-04858-2	13063_2020_4858_ReviewerReport_V0_R2.pdf
52	Trials	10.1186/s13063-020-04859-1	13063_2020_4859_ReviewerReport_V0_R1.pdf
53	Trials	10.1186/s13063-020-04859-1	13063_2020_4859_ReviewerReport_V0_R2.pdf
54	Trials	10.1186/s13063-020-04859-1	13063_2020_4859_ReviewerReport_V0_R3.pdf
55	Trials	10.1186/s13063-020-04859-1	13063_2020_4859_ReviewerReport_V0_R4.pdf
56	Trials	10.1186/s13063-020-04860-8	13063_2020_4860_ReviewerReport_V0_R1.pdf
57	Trials	10.1186/s13063-020-04860-8	13063_2020_4860_ReviewerReport_V0_R2.pdf
58	Trials	10.1186/s13063-020-04861-7	13063_2020_4861_ReviewerReport_V0_R1.pdf
59	Trials	10.1186/s13063-020-04861-7	13063_2020_4861_ReviewerReport_V0_R2.pdf
60	Trials	10.1186/s13063-020-04861-7	13063_2020_4861_ReviewerReport_V0_R3.pdf
61	Trials	10.1186/s13063-020-04863-5	13063_2020_4863_ReviewerReport_V0_R1.pdf
62	Trials	10.1186/s13063-020-04864-4	13063_2020_4864_ReviewerReport_V0_R1.pdf
63	Trials	10.1186/s13063-020-04864-4	13063_2020_4864_ReviewerReport_V0_R2.pdf
64	Trials	10.1186/s13063-020-04865-3	13063_2020_4865_ReviewerReport_V0_R1.pdf
65	Trials	10.1186/s13063-020-04865-3	13063_2020_4865_ReviewerReport_V0_R2.pdf
66	Trials	10.1186/s13063-020-04866-2	13063_2020_4866_ReviewerReport_V0_R1.pdf
67	Trials	10.1186/s13063-020-04866-2	13063_2020_4866_ReviewerReport_V0_R2.pdf
68	Trials	10.1186/s13063-020-04866-2	13063_2020_4866_ReviewerReport_V0_R3.pdf
69	Trials	10.1186/s13063-020-04866-2	13063_2020_4866_ReviewerReport_V0_R4.pdf
70	Trials	10.1186/s13063-020-04867-1	13063_2020_4867_ReviewerReport_V0_R1.pdf
71	Trials	10.1186/s13063-020-04867-1	13063_2020_4867_ReviewerReport_V0_R2.pdf
72	Trials	10.1186/s13063-020-04867-1	13063_2020_4867_ReviewerReport_V0_R3.pdf
73	Trials	10.1186/s13063-020-04868-0	13063_2020_4868_ReviewerReport_V0_R1.pdf
74	Trials	10.1186/s13063-020-04869-z	13063_2020_4869_ReviewerReport_V0_R1.pdf
75	Trials	10.1186/s13063-020-04869-z	13063_2020_4869_ReviewerReport_V0_R2.pdf
76	Trials	10.1186/s13063-020-04870-6	13063_2020_4870_ReviewerReport_V0_R1.pdf
77	Trials	10.1186/s13063-020-04870-6	13063_2020_4870_ReviewerReport_V0_R2.pdf
78	Trials	10.1186/s13063-020-04871-5	13063_2020_4871_ReviewerReport_V0_R1.pdf
79	Trials	10.1186/s13063-020-04873-3	13063_2020_4873_ReviewerReport_V0_R1.pdf
80	Trials	10.1186/s13063-020-04874-2	13063_2020_4874_ReviewerReport_V0_R1.pdf
81	Trials	10.1186/s13063-020-04876-0	13063_2020_4876_ReviewerReport_V0_R1.pdf
82	Trials	10.1186/s13063-020-04876-0	13063_2020_4876_ReviewerReport_V0_R2.pdf
83	Trials	10.1186/s13063-020-04878-y	13063_2020_4878_ReviewerReport_V0_R1.pdf
84	Trials	10.1186/s13063-020-04878-y	13063_2020_4878_ReviewerReport_V0_R2.pdf
85	Trials	10.1186/s13063-020-04879-x	13063_2020_4879_ReviewerReport_V0_R1.pdf
86	Trials	10.1186/s13063-020-04881-3	13063_2020_4881_ReviewerReport_V0_R1.pdf
87	Trials	10.1186/s13063-020-04883-1	13063_2020_4883_ReviewerReport_V0_R1.pdf
88	Trials	10.1186/s13063-020-04885-z	13063_2020_4885_ReviewerReport_V0_R1.pdf
89	Trials	10.1186/s13063-020-04885-z	13063_2020_4885_ReviewerReport_V0_R2.pdf
90	Trials	10.1186/s13063-020-04887-x	13063_2020_4887_ReviewerReport_V0_R1.pdf
91	Trials	10.1186/s13063-020-04888-w	13063_2020_4888_ReviewerReport_V0_R1.pdf
92	Trials	10.1186/s13063-020-04889-9	13063_2020_4889_ReviewerReport_V0_R1.pdf
93	Trials	10.1186/s13063-020-04892-0	13063_2020_4892_ReviewerReport_V0_R1.pdf
94	Trials	10.1186/s13063-020-04892-0	13063_2020_4892_ReviewerReport_V0_R2.pdf
95	Trials	10.1186/s13063-020-04893-z	13063_2020_4893_ReviewerReport_V0_R1.pdf
96	Trials	10.1186/s13063-020-04893-z	13063_2020_4893_ReviewerReport_V0_R2.pdf
97	Trials	10.1186/s13063-020-04894-y	13063_2020_4894_ReviewerReport_V0_R1.pdf
98	Trials	10.1186/s13063-020-04895-x	13063_2020_4895_ReviewerReport_V0_R1.pdf
99	Trials	10.1186/s13063-020-04895-x	13063_2020_4895_ReviewerReport_V0_R2.pdf
100	Trials	10.1186/s13063-020-04896-w	13063_2020_4896_ReviewerReport_V0_R1.pdf
101	Trials	10.1186/s13063-020-04897-9	13063_2020_4897_ReviewerReport_V0_R1.pdf
102	Trials	10.1186/s13063-020-04898-8	13063_2020_4898_ReviewerReport_V0_R1.pdf
103	Trials	10.1186/s13063-020-04899-7	13063_2020_4899_ReviewerReport_V0_R1.pdf
104	Trials	10.1186/s13063-020-04899-7	13063_2020_4899_ReviewerReport_V0_R2.pdf
105	Trials	10.1186/s13063-020-04902-1	13063_2020_4902_ReviewerReport_V0_R1.pdf
106	Trials	10.1186/s13063-020-04902-1	13063_2020_4902_ReviewerReport_V0_R2.pdf
107	Trials	10.1186/s13063-020-04903-0	13063_2020_4903_ReviewerReport_V0_R1.pdf
108	Trials	10.1186/s13063-020-04903-0	13063_2020_4903_ReviewerReport_V0_R2.pdf
109	Trials	10.1186/s13063-020-04903-0	13063_2020_4903_ReviewerReport_V0_R3.pdf
110	Trials	10.1186/s13063-020-04903-0	13063_2020_4903_ReviewerReport_V0_R4.pdf
111	Trials	10.1186/s13063-020-04904-z	13063_2020_4904_ReviewerReport_V0_R1.pdf
112	Trials	10.1186/s13063-020-04907-w	13063_2020_4907_ReviewerReport_V0_R1.pdf
113	Trials	10.1186/s13063-020-04907-w	13063_2020_4907_ReviewerReport_V0_R2.pdf
114	Trials	10.1186/s13063-020-04908-9	13063_2020_4908_ReviewerReport_V0_R1.pdf
115	Trials	10.1186/s13063-020-04908-9	13063_2020_4908_ReviewerReport_V0_R2.pdf
116	Trials	10.1186/s13063-020-04909-8	13063_2020_4909_ReviewerReport_V0_R1.pdf
117	Trials	10.1186/s13063-020-04909-8	13063_2020_4909_ReviewerReport_V0_R2.pdf
118	Trials	10.1186/s13063-020-04909-8	13063_2020_4909_ReviewerReport_V0_R3.pdf
119	Trials	10.1186/s13063-020-04910-1	13063_2020_4910_ReviewerReport_V0_R1.pdf
120	Trials	10.1186/s13063-020-04910-1	13063_2020_4910_ReviewerReport_V0_R2.pdf
121	Trials	10.1186/s13063-020-04911-0	13063_2020_4911_ReviewerReport_V0_R1.pdf
122	Trials	10.1186/s13063-020-04911-0	13063_2020_4911_ReviewerReport_V0_R2.pdf
123	Trials	10.1186/s13063-020-04912-z	13063_2020_4912_ReviewerReport_V0_R1.pdf
124	Trials	10.1186/s13063-020-04912-z	13063_2020_4912_ReviewerReport_V0_R2.pdf
125	Trials	10.1186/s13063-020-04912-z	13063_2020_4912_ReviewerReport_V0_R3.pdf
126	Trials	10.1186/s13063-020-04915-w	13063_2020_4915_ReviewerReport_V0_R1.pdf
127	Trials	10.1186/s13063-020-04916-9	13063_2020_4916_ReviewerReport_V0_R1.pdf
128	Trials	10.1186/s13063-020-04916-9	13063_2020_4916_ReviewerReport_V0_R2.pdf
129	Trials	10.1186/s13063-020-04917-8	13063_2020_4917_ReviewerReport_V0_R1.pdf
130	Trials	10.1186/s13063-020-04917-8	13063_2020_4917_ReviewerReport_V0_R2.pdf
131	Trials	10.1186/s13063-020-04917-8	13063_2020_4917_ReviewerReport_V0_R3.pdf
132	Trials	10.1186/s13063-020-04917-8	13063_2020_4917_ReviewerReport_V0_R4.pdf
133	Trials	10.1186/s13063-020-04917-8	3063_2020_4917_ReviewerReport_V0_R5.pdf
134	Trials	10.1186/s13063-020-04918-7	13063_2020_4918_ReviewerReport_V0_R1.pdf
135	Trials	10.1186/s13063-020-04918-7	13063_2020_4918_ReviewerReport_V0_R2.pdf
136	Trials	10.1186/s13063-020-04918-7	13063_2020_4918_ReviewerReport_V0_R3.pdf
137	Trials	10.1186/s13063-020-04919-6	13063_2020_4919_ReviewerReport_V0_R1.pdf
138	Trials	10.1186/s13063-020-04919-6	13063_2020_4919_ReviewerReport_V0_R2.pdf
139	Trials	10.1186/s13063-020-04920-z	13063_2020_4920_ReviewerReport_V0_R1.pdf
140	Trials	10.1186/s13063-020-04920-z	13063_2020_4920_ReviewerReport_V0_R2.pdf
141	Trials	10.1186/s13063-020-04921-y	13063_2020_4921_ReviewerReport_V0_R1.pdf
142	Trials	10.1186/s13063-020-04921-y	13063_2020_4921_ReviewerReport_V0_R2.pdf
143	Trials	10.1186/s13063-020-04922-x	13063_2020_4922_ReviewerReport_V0_R1.pdf
144	Trials	10.1186/s13063-020-04922-x	13063_2020_4922_ReviewerReport_V0_R2.pdf
145	Trials	10.1186/s13063-020-04922-x	13063_2020_4922_ReviewerReport_V0_R3.pdf
146	Trials	10.1186/s13063-020-04923-w	13063_2020_4923_ReviewerReport_V0_R1.pdf
147	Trials	10.1186/s13063-020-04923-w	13063_2020_4923_ReviewerReport_V0_R2.pdf
148	Trials	10.1186/s13063-020-04926-7	13063_2020_4926_ReviewerReport_V0_R1.pdf
149	Trials	10.1186/s13063-020-04926-7	13063_2020_4926_ReviewerReport_V0_R2.pdf
150	Trials	10.1186/s13063-020-04926-7	13063_2020_4926_ReviewerReport_V0_R3.pdf
151	Trials	10.1186/s13063-020-04926-7	13063_2020_4926_ReviewerReport_V0_R5.pdf
152	Trials	10.1186/s13063-020-04926-7	13063_2020_4926_ReviewerReport_V0_R4.pdf
153	Trials	10.1186/s13063-020-04926-7	13063_2020_4926_ReviewerReport_V0_R6.pdf
154	Trials	10.1186/s13063-020-04928-5	13063_2020_4928_ReviewerReport_V0_R1.pdf
155	Trials	10.1186/s13063-020-04928-5	13063_2020_4928_ReviewerReport_V0_R2.pdf
156	Trials	10.1186/s13063-020-04929-4	13063_2020_4929_ReviewerReport_V0_R1.pdf
157	Trials	10.1186/s13063-020-04929-4	13063_2020_4929_ReviewerReport_V0_R2.pdf
158	Trials	10.1186/s13063-020-04930-x	13063_2020_4930_ReviewerReport_V0_R1.pdf
159	Trials	10.1186/s13063-020-04930-x	13063_2020_4930_ReviewerReport_V0_R2.pdf
160	Trials	10.1186/s13063-020-04931-w	13063_2020_4931_ReviewerReport_V0_R1.pdf
161	Trials	10.1186/s13063-020-04931-w	13063_2020_4931_ReviewerReport_V0_R2.pdf
162	Trials	10.1186/s13063-020-04931-w	13063_2020_4931_ReviewerReport_V0_R3.pdf
163	Trials	10.1186/s13063-020-04937-4	13063_2020_4937_ReviewerReport_V0_R1.pdf
164	Trials	10.1186/s13063-020-04937-4	13063_2020_4937_ReviewerReport_V0_R2.pdf
165	Trials	10.1186/s13063-020-04937-4	13063_2020_4937_ReviewerReport_V0_R3.pdf
166	Trials	10.1186/s13063-020-04937-4	13063_2020_4937_ReviewerReport_V0_R4.pdf
167	Trials	10.1186/s13063-020-04938-3	13063_2020_4938_ReviewerReport_V0_R1.pdf
168	Trials	10.1186/s13063-020-04938-3	13063_2020_4938_ReviewerReport_V0_R2.pdf
169	Trials	10.1186/s13063-020-04941-8	13063_2020_4941_ReviewerReport_V0_R1.pdf
170	Trials	10.1186/s13063-020-04941-8	13063_2020_4941_ReviewerReport_V0_R2.pdf
171	Trials	10.1186/s13063-020-04949-0	13063_2020_4949_ReviewerReport_V0_R1.pdf
172	Trials	10.1186/s13063-020-04949-0	13063_2020_4949_ReviewerReport_V0_R2.pdf
173	Trials	10.1186/s13063-020-04973-0	13063_2020_4973_ReviewerReport_V0_R1.pdf
174	Trials	10.1186/s13063-020-04973-0	13063_2020_4973_ReviewerReport_V0_R2.pdf
175	Trials	10.1186/s13063-020-04973-0	13063_2020_4973_ReviewerReport_V0_R3.pdf
176	Trials	10.1186/s13063-021-05569-y	13063_2021_5569_ReviewerReport_V0_R1.pdf
177	Trials	10.1186/s13063-021-05672-0	13063_2021_5672_ReviewerReport_V0_R1.pdf
178	Trials	10.1186/s13063-021-05675-x	13063_2021_5675_ReviewerReport_V0_R1.pdf
179	Trials	10.1186/s13063-021-05675-x	13063_2021_5675_ReviewerReport_V0_R2.pdf
180	Trials	10.1186/s13063-021-05702-x	13063_2021_5702_ReviewerReport_V0_R1.pdf
181	Trials	10.1186/s13063-021-05715-6	13063_2021_5715_ReviewerReport_V0_R1.pdf
182	Trials	10.1186/s13063-021-05724-5	13063_2021_5724_ReviewerReport_V0_R1.pdf
183	Trials	10.1186/s13063-021-05724-5	13063_2021_5724_ReviewerReport_V0_R2.pdf
184	Trials	10.1186/s13063-021-05742-3	13063_2021_5742_ReviewerReport_V0_R1.pdf
185	Trials	10.1186/s13063-021-05742-3	13063_2021_5742_ReviewerReport_V0_R2.pdf
186	Trials	10.1186/s13063-021-05753-0	13063_2021_5753_ReviewerReport_V0_R1.pdf
187	Trials	10.1186/s13063-021-05753-0	13063_2021_5753_ReviewerReport_V0_R2.pdf
188	Trials	10.1186/s13063-021-05767-8	13063_2021_5767_ReviewerReport_V0_R1.pdf
189	Trials	10.1186/s13063-021-05768-7	13063_2021_5768_ReviewerReport_V0_R1.pdf
190	Trials	10.1186/s13063-021-05775-8	13063_2021_5775_ReviewerReport_V0_R1.pdf
191	Trials	10.1186/s13063-021-05775-8	13063_2021_5775_ReviewerReport_V0_R2.pdf
192	Trials	10.1186/s13063-021-05792-7	13063_2021_5792_ReviewerReport_V0_R1.pdf
193	Trials	10.1186/s13063-021-05792-7	13063_2021_5792_ReviewerReport_V0_R2.pdf
194	Trials	10.1186/s13063-021-05792-7	13063_2021_5792_ReviewerReport_V0_R3.pdf
195	Trials	10.1186/s13063-021-05796-3	13063_2021_5796_ReviewerReport_V0_R1.pdf
196	Trials	10.1186/s13063-021-05796-3	13063_2021_5796_ReviewerReport_V0_R2.pdf
197	Trials	10.1186/s13063-021-05798-1	13063_2021_5798_ReviewerReport_V0_R1.pdf
198	Trials	10.1186/s13063-021-05802-8	13063_2021_5802_ReviewerReport_V0_R1.pdf
199	Trials	10.1186/s13063-021-05803-7	13063_2021_5803_ReviewerReport_V0_R1.pdf
200	Trials	10.1186/s13063-021-05805-5	13063_2021_5805_ReviewerReport_V0_R1.pdf
201	Trials	10.1186/s13063-021-05805-5	13063_2021_5805_ReviewerReport_V0_R2.pdf
202	Trials	10.1186/s13063-021-05807-3	13063_2021_5807_ReviewerReport_V0_R1.pdf
203	Trials	10.1186/s13063-021-05807-3	13063_2021_5807_ReviewerReport_V0_R2.pdf
204	Trials	10.1186/s13063-021-05807-3	13063_2021_5807_ReviewerReport_V0_R3.pdf
205	Trials	10.1186/s13063-021-05809-1	13063_2021_5809_ReviewerReport_V0_R1.pdf
206	Trials	10.1186/s13063-021-05812-6	13063_2021_5812_ReviewerReport_V0_R1.pdf
207	Trials	10.1186/s13063-021-05813-5	13063_2021_5813_ReviewerReport_V0_R1.pdf
208	Trials	10.1186/s13063-021-05816-2	13063_2021_5816_ReviewerReport_V0_R1.pdf
209	Trials	10.1186/s13063-021-05816-2	13063_2021_5816_ReviewerReport_V0_R2.pdf
210	Trials	10.1186/s13063-021-05817-1	13063_2021_5817_ReviewerReport_V0_R1.pdf
211	Trials	10.1186/s13063-021-05819-z	13063_2021_5819_ReviewerReport_V0_R1.pdf
212	Trials	10.1186/s13063-021-05819-z	13063_2021_5819_ReviewerReport_V0_R2.pdf
213	Trials	10.1186/s13063-021-05823-3	13063_2021_5823_ReviewerReport_V0_R1.pdf
214	Trials	10.1186/s13063-021-05823-3	13063_2021_5823_ReviewerReport_V0_R2.pdf
215	Trials	10.1186/s13063-021-05825-1	13063_2021_5825_ReviewerReport_V0_R1.pdf
216	Trials	10.1186/s13063-021-05825-1	13063_2021_5825_ReviewerReport_V0_R2.pdf
217	Trials	10.1186/s13063-021-05826-0	13063_2021_5826_ReviewerReport_V0_R1.pdf
218	Trials	10.1186/s13063-021-05826-0	13063_2021_5826_ReviewerReport_V0_R2.pdf
219	Trials	10.1186/s13063-021-05828-y	13063_2021_5828_ReviewerReport_V0_R1.pdf
220	Trials	10.1186/s13063-021-05828-y	13063_2021_5828_ReviewerReport_V0_R2.pdf
221	Trials	10.1186/s13063-021-05830-4	13063_2021_5830_ReviewerReport_V0_R1.pdf
222	Trials	10.1186/s13063-021-05830-4	13063_2021_5830_ReviewerReport_V0_R2.pdf
223	Trials	10.1186/s13063-021-05831-3	13063_2021_5831_ReviewerReport_V0_R1.pdf
224	Trials	10.1186/s13063-021-05831-3	13063_2021_5831_ReviewerReport_V0_R2.pdf
225	Trials	10.1186/s13063-021-05831-3	13063_2021_5831_ReviewerReport_V0_R3.pdf
226	Trials	10.1186/s13063-021-05831-3	13063_2021_5831_ReviewerReport_V0_R4.pdf
227	Trials	10.1186/s13063-021-05833-1	13063_2021_5833_ReviewerReport_V0_R1.pdf
228	Trials	10.1186/s13063-021-05834-0	13063_2021_5834_ReviewerReport_V0_R1.pdf
229	Trials	10.1186/s13063-021-05835-z	13063_2021_5835_ReviewerReport_V0_R1.pdf
230	Trials	10.1186/s13063-021-05835-z	13063_2021_5835_ReviewerReport_V0_R2.pdf
231	Trials	10.1186/s13063-021-05836-y	13063_2021_5836_ReviewerReport_V0_R1.pdf
232	Trials	10.1186/s13063-021-05838-w	13063_2021_5838_ReviewerReport_V0_R1.pdf
233	Trials	10.1186/s13063-021-05838-w	13063_2021_5838_ReviewerReport_V0_R2.pdf
234	Trials	10.1186/s13063-021-05839-9	13063_2021_5839_ReviewerReport_V0_R1.pdf
235	Trials	10.1186/s13063-021-05843-z	13063_2021_5843_ReviewerReport_V0_R1.pdf
236	Trials	10.1186/s13063-021-05844-y	13063_2021_5844_ReviewerReport_V0_R1.pdf
237	Trials	10.1186/s13063-021-05845-x	13063_2021_5845_ReviewerReport_V0_R1.pdf
238	Trials	10.1186/s13063-021-05845-x	13063_2021_5845_ReviewerReport_V0_R2.pdf
239	Trials	10.1186/s13063-021-05846-w	13063_2021_5846_ReviewerReport_V0_R1.pdf
240	Trials	10.1186/s13063-021-05847-9	13063_2021_5847_ReviewerReport_V0_R1.pdf
241	Trials	10.1186/s13063-021-05847-9	13063_2021_5847_ReviewerReport_V0_R2.pdf
242	Trials	10.1186/s13063-021-05849-7	13063_2021_5849_ReviewerReport_V0_R1.pdf
243	Trials	10.1186/s13063-021-05849-7	13063_2021_5849_ReviewerReport_V0_R2.pdf
244	Trials	10.1186/s13063-021-05850-0	13063_2021_5850_ReviewerReport_V0_R1.pdf
245	Trials	10.1186/s13063-021-05850-0	13063_2021_5850_ReviewerReport_V0_R2.pdf
246	Trials	10.1186/s13063-021-05851-z	13063_2021_5851_ReviewerReport_V0_R1.pdf
247	Trials	10.1186/s13063-021-05852-y	13063_2021_5852_ReviewerReport_V0_R1.pdf
248	Trials	10.1186/s13063-021-05852-y	13063_2021_5852_ReviewerReport_V0_R2.pdf
249	Trials	10.1186/s13063-021-05852-y	13063_2021_5852_ReviewerReport_V0_R3.pdf
250	Trials	10.1186/s13063-021-05852-y	13063_2021_5852_ReviewerReport_V0_R4.pdf
251	Trials	10.1186/s13063-021-05854-w	13063_2021_5854_ReviewerReport_V0_R1.pdf
252	Trials	10.1186/s13063-021-05856-8	13063_2021_5856_ReviewerReport_V0_R1.pdf
253	Trials	10.1186/s13063-021-05856-8	13063_2021_5856_ReviewerReport_V0_R2.pdf
254	Trials	10.1186/s13063-021-05856-8	13063_2021_5856_ReviewerReport_V0_R3.pdf
255	Trials	10.1186/s13063-021-05856-8	13063_2021_5856_ReviewerReport_V0_R4.pdf
256	Trials	10.1186/s13063-021-05857-7	13063_2021_5857_ReviewerReport_V0_R2.pdf
257	Trials	10.1186/s13063-021-05857-7	13063_2021_5857_ReviewerReport_V0_R3.pdf
258	Trials	10.1186/s13063-021-05857-7	13063_2021_5857_ReviewerReport_V0_R4.pdf
259	Trials	10.1186/s13063-021-05857-7	13063_2021_5857_ReviewerReport_V0_R5.pdf
260	Trials	10.1186/s13063-021-05857-7	13063_2021_5857_ReviewerReport_V0_R1.pdf
261	Trials	10.1186/s13063-021-05858-6	13063_2021_5858_ReviewerReport_V0_R1.pdf
262	Trials	10.1186/s13063-021-05858-6	13063_2021_5858_ReviewerReport_V0_R2.pdf
263	Trials	10.1186/s13063-021-05858-6	13063_2021_5858_ReviewerReport_V0_R3.pdf
264	Trials	10.1186/s13063-021-05859-5	13063_2021_5859_ReviewerReport_V0_R1.pdf
265	Trials	10.1186/s13063-021-05859-5	13063_2021_5859_ReviewerReport_V0_R2.pdf
266	Trials	10.1186/s13063-021-05860-y	13063_2021_5860_ReviewerReport_V0_R1.pdf
267	Trials	10.1186/s13063-021-05861-x	13063_2021_5861_ReviewerReport_V0_R1.pdf
268	Trials	10.1186/s13063-021-05861-x	13063_2021_5861_ReviewerReport_V0_R2.pdf
269	Trials	10.1186/s13063-021-05861-x	13063_2021_5861_ReviewerReport_V0_R3.pdf
270	Trials	10.1186/s13063-021-05862-w	13063_2021_5862_ReviewerReport_V0_R1.pdf
271	Trials	10.1186/s13063-021-05863-9	13063_2021_5863_ReviewerReport_V0_R1.pdf
272	Trials	10.1186/s13063-021-05863-9	13063_2021_5863_ReviewerReport_V0_R2.pdf
273	Trials	10.1186/s13063-021-05864-8	13063_2021_5864_ReviewerReport_V0_R1.pdf
274	Trials	10.1186/s13063-021-05865-7	13063_2021_5865_ReviewerReport_V0_R1.pdf
275	Trials	10.1186/s13063-021-05866-6	13063_2021_5866_ReviewerReport_V0_R1.pdf
276	Trials	10.1186/s13063-021-05866-6	13063_2021_5866_ReviewerReport_V0_R2.pdf
277	Trials	10.1186/s13063-021-05867-5	13063_2021_5867_ReviewerReport_V0_R1.pdf
278	Trials	10.1186/s13063-021-05867-5	13063_2021_5867_ReviewerReport_V0_R2.pdf
279	Trials	10.1186/s13063-021-05867-5	13063_2021_5867_ReviewerReport_V0_R3.pdf
280	Trials	10.1186/s13063-021-05868-4	13063_2021_5868_ReviewerReport_V0_R1.pdf
281	Trials	10.1186/s13063-021-05868-4	13063_2021_5868_ReviewerReport_V0_R2.pdf
282	Trials	10.1186/s13063-021-05869-3	13063_2021_5869_ReviewerReport_V0_R1.pdf
283	Trials	10.1186/s13063-021-05869-3	13063_2021_5869_ReviewerReport_V0_R2.pdf
284	Trials	10.1186/s13063-021-05869-3	13063_2021_5869_ReviewerReport_V0_R3.pdf
285	Trials	10.1186/s13063-021-05870-w	13063_2021_5870_ReviewerReport_V0_R1.pdf
286	Trials	10.1186/s13063-021-05871-9	13063_2021_5871_ReviewerReport_V0_R1.pdf
287	Trials	10.1186/s13063-021-05871-9	13063_2021_5871_ReviewerReport_V0_R2.pdf
288	Trials	10.1186/s13063-021-05872-8	13063_2021_5872_ReviewerReport_V0_R1.pdf
289	Trials	10.1186/s13063-021-05872-8	13063_2021_5872_ReviewerReport_V0_R2.pdf
290	Trials	10.1186/s13063-021-05875-5	13063_2021_5875_ReviewerReport_V0_R1.pdf
291	Trials	10.1186/s13063-021-05875-5	13063_2021_5875_ReviewerReport_V0_R2.pdf
292	Trials	10.1186/s13063-021-05876-4	13063_2021_5876_ReviewerReport_V0_R1.pdf
293	Trials	10.1186/s13063-021-05876-4	13063_2021_5876_ReviewerReport_V0_R2.pdf
294	Trials	10.1186/s13063-021-05876-4	13063_2021_5876_ReviewerReport_V0_R3.pdf
295	Trials	10.1186/s13063-021-05877-3	13063_2021_5877_ReviewerReport_V0_R1.pdf
296	Trials	10.1186/s13063-021-05878-2	13063_2021_5878_ReviewerReport_V0_R1.pdf
297	Trials	10.1186/s13063-021-05878-2	13063_2021_5878_ReviewerReport_V0_R2.pdf
298	Trials	10.1186/s13063-021-05879-1	13063_2021_5879_ReviewerReport_V0_R1.pdf
299	Trials	10.1186/s13063-021-05879-1	13063_2021_5879_ReviewerReport_V0_R2.pdf
300	Trials	10.1186/s13063-021-05879-1	13063_2021_5879_ReviewerReport_V0_R3.pdf
301	Trials	10.1186/s13063-021-05882-6	13063_2021_5882_ReviewerReport_V0_R1.pdf
302	Trials	10.1186/s13063-021-05882-6	13063_2021_5882_ReviewerReport_V0_R2.pdf
303	Trials	10.1186/s13063-021-05882-6	13063_2021_5882_ReviewerReport_V0_R3.pdf
304	Trials	10.1186/s13063-021-05883-5	13063_2021_5883_ReviewerReport_V0_R1.pdf
305	Trials	10.1186/s13063-021-05883-5	13063_2021_5883_ReviewerReport_V0_R2.pdf
306	Trials	10.1186/s13063-021-05884-4	13063_2021_5884_ReviewerReport_V0_R1.pdf
307	Trials	10.1186/s13063-021-05885-3	13063_2021_5885_ReviewerReport_V0_R1.pdf
308	Trials	10.1186/s13063-021-05886-2	13063_2021_5886_ReviewerReport_V0_R1.pdf
309	Trials	10.1186/s13063-021-05887-1	13063_2021_5887_ReviewerReport_V0_R1.pdf
310	Trials	10.1186/s13063-021-05887-1	13063_2021_5887_ReviewerReport_V0_R2.pdf
311	Trials	10.1186/s13063-021-05889-z	13063_2021_5889_ReviewerReport_V0_R1.pdf
312	Trials	10.1186/s13063-021-05890-6	13063_2021_5890_ReviewerReport_V0_R1.pdf
313	Trials	10.1186/s13063-021-05891-5	13063_2021_5891_ReviewerReport_V0_R1.pdf
314	Trials	10.1186/s13063-021-05891-5	13063_2021_5891_ReviewerReport_V0_R2.pdf
315	Trials	10.1186/s13063-021-05892-4	13063_2021_5892_ReviewerReport_V0_R1.pdf
316	Trials	10.1186/s13063-021-05894-2	13063_2021_5894_ReviewerReport_V0_R1.pdf
317	Trials	10.1186/s13063-021-05895-1	13063_2021_5895_ReviewerReport_V0_R1.pdf
318	Trials	10.1186/s13063-021-05895-1	13063_2021_5895_ReviewerReport_V0_R2.pdf
319	Trials	10.1186/s13063-021-05896-0	13063_2021_5896_ReviewerReport_V0_R1.pdf
320	Trials	10.1186/s13063-021-05896-0	13063_2021_5896_ReviewerReport_V0_R2.pdf
321	Trials	10.1186/s13063-021-05897-z	13063_2021_5897_ReviewerReport_V0_R1.pdf
322	Trials	10.1186/s13063-021-05898-y	13063_2021_5898_ReviewerReport_V0_R1.pdf
323	Trials	10.1186/s13063-021-05899-x	13063_2021_5899_ReviewerReport_V0_R1.pdf
324	Trials	10.1186/s13063-021-05900-7	13063_2021_5900_ReviewerReport_V0_R1.pdf
325	Trials	10.1186/s13063-021-05900-7	13063_2021_5900_ReviewerReport_V0_R2.pdf
326	Trials	10.1186/s13063-021-05901-6	13063_2021_5901_ReviewerReport_V0_R1.pdf
327	Trials	10.1186/s13063-021-05902-5	13063_2021_5902_ReviewerReport_V0_R1.pdf
328	Trials	10.1186/s13063-021-05902-5	13063_2021_5902_ReviewerReport_V0_R2.pdf
329	Trials	10.1186/s13063-021-05902-5	13063_2021_5902_ReviewerReport_V0_R3.pdf
330	Trials	10.1186/s13063-021-05903-4	13063_2021_5903_ReviewerReport_V0_R1.pdf
331	Trials	10.1186/s13063-021-05904-3	13063_2021_5904_ReviewerReport_V0_R1.pdf
332	Trials	10.1186/s13063-021-05905-2	13063_2021_5905_ReviewerReport_V0_R1.pdf
333	Trials	10.1186/s13063-021-05906-1	13063_2021_5906_ReviewerReport_V0_R1.pdf
334	Trials	10.1186/s13063-021-05907-0	13063_2021_5907_ReviewerReport_V0_R1.pdf
335	Trials	10.1186/s13063-021-05908-z	13063_2021_5908_ReviewerReport_V0_R1.pdf
336	Trials	10.1186/s13063-021-05909-y	13063_2021_5909_ReviewerReport_V0_R1.pdf
337	Trials	10.1186/s13063-021-05910-5	13063_2021_5910_ReviewerReport_V0_R1.pdf
338	Trials	10.1186/s13063-021-05910-5	13063_2021_5910_ReviewerReport_V0_R2.pdf
339	Trials	10.1186/s13063-021-05911-4	13063_2021_5911_ReviewerReport_V0_R1.pdf
340	Trials	10.1186/s13063-021-05912-3	13063_2021_5912_ReviewerReport_V0_R1.pdf
341	Trials	10.1186/s13063-021-05912-3	13063_2021_5912_ReviewerReport_V0_R2.pdf
342	Trials	10.1186/s13063-021-05912-3	13063_2021_5912_ReviewerReport_V0_R3.pdf
343	Trials	10.1186/s13063-021-05913-2	13063_2021_5913_ReviewerReport_V0_R1.pdf
344	Trials	10.1186/s13063-021-05914-1	13063_2021_5914_ReviewerReport_V0_R1.pdf
345	Trials	10.1186/s13063-021-05915-0	13063_2021_5915_ReviewerReport_V0_R1.pdf
346	Trials	10.1186/s13063-021-05916-z	13063_2021_5916_ReviewerReport_V0_R1.pdf
347	Trials	10.1186/s13063-021-05916-z	13063_2021_5916_ReviewerReport_V0_R2.pdf
348	Trials	10.1186/s13063-021-05916-z	13063_2021_5916_ReviewerReport_V0_R3.pdf
349	Trials	10.1186/s13063-021-05917-y	13063_2021_5917_ReviewerReport_V0_R1.pdf
350	Trials	10.1186/s13063-021-05917-y	13063_2021_5917_ReviewerReport_V0_R2.pdf
351	Trials	10.1186/s13063-021-05918-x	13063_2021_5918_ReviewerReport_V0_R1.pdf
352	Trials	10.1186/s13063-021-05918-x	13063_2021_5918_ReviewerReport_V0_R2.pdf
353	Trials	10.1186/s13063-021-05919-w	13063_2021_5919_ReviewerReport_V0_R1.pdf
354	Trials	10.1186/s13063-021-05919-w	13063_2021_5919_ReviewerReport_V0_R2.pdf
355	Trials	10.1186/s13063-021-05920-3	13063_2021_5920_ReviewerReport_V0_R1.pdf
356	Trials	10.1186/s13063-021-05920-3	13063_2021_5920_ReviewerReport_V0_R2.pdf
357	Trials	10.1186/s13063-021-05921-2	13063_2021_5921_ReviewerReport_V0_R1.pdf
358	Trials	10.1186/s13063-021-05921-2	13063_2021_5921_ReviewerReport_V0_R2.pdf
359	Trials	10.1186/s13063-021-05922-1	13063_2021_5922_ReviewerReport_V0_R1.pdf
360	Trials	10.1186/s13063-021-05922-1	13063_2021_5922_ReviewerReport_V0_R2.pdf
361	Trials	10.1186/s13063-021-05922-1	13063_2021_5922_ReviewerReport_V0_R3.pdf
362	Trials	10.1186/s13063-021-05922-1	13063_2021_5922_ReviewerReport_V0_R4.pdf
363	Trials	10.1186/s13063-021-05923-0	13063_2021_5923_ReviewerReport_V0_R1.pdf
364	Trials	10.1186/s13063-021-05923-0	13063_2021_5923_ReviewerReport_V0_R2.pdf
365	Trials	10.1186/s13063-021-05925-y	13063_2021_5925_ReviewerReport_V0_R1.pdf
366	Trials	10.1186/s13063-021-05925-y	13063_2021_5925_ReviewerReport_V0_R2.pdf
367	Trials	10.1186/s13063-021-05926-x	13063_2021_5926_ReviewerReport_V0_R1.pdf
368	Trials	10.1186/s13063-021-05926-x	13063_2021_5926_ReviewerReport_V0_R2.pdf
369	Trials	10.1186/s13063-021-05927-w	13063_2021_5927_ReviewerReport_V0_R1.pdf
370	Trials	10.1186/s13063-021-05928-9	13063_2021_5928_ReviewerReport_V0_R1.pdf
371	Trials	10.1186/s13063-021-05929-8	13063_2021_5929_ReviewerReport_V0_R1.pdf
372	Trials	10.1186/s13063-021-05929-8	13063_2021_5929_ReviewerReport_V0_R2.pdf
373	Trials	10.1186/s13063-021-05929-8	13063_2021_5929_ReviewerReport_V0_R3.pdf
374	Trials	10.1186/s13063-021-05930-1	13063_2021_5930_ReviewerReport_V0_R1.pdf
375	Trials	10.1186/s13063-021-05930-1	13063_2021_5930_ReviewerReport_V0_R2.pdf
376	Trials	10.1186/s13063-021-05930-1	13063_2021_5930_ReviewerReport_V0_R3.pdf
377	Trials	10.1186/s13063-021-05931-0	13063_2021_5931_ReviewerReport_V0_R1.pdf
378	Trials	10.1186/s13063-021-05931-0	13063_2021_5931_ReviewerReport_V0_R2.pdf
379	Trials	10.1186/s13063-021-05934-x	13063_2021_5934_ReviewerReport_V0_R1.pdf
380	Trials	10.1186/s13063-021-05935-w	13063_2021_5935_ReviewerReport_V0_R1.pdf
381	Trials	10.1186/s13063-021-05936-9	13063_2021_5936_ReviewerReport_V0_R1.pdf
382	Trials	10.1186/s13063-021-05936-9	13063_2021_5936_ReviewerReport_V0_R2.pdf
383	Trials	10.1186/s13063-021-05936-9	13063_2021_5936_ReviewerReport_V0_R3.pdf
384	Trials	10.1186/s13063-021-05937-8	13063_2021_5937_ReviewerReport_V0_R1.pdf
385	Trials	10.1186/s13063-021-05937-8	13063_2021_5937_ReviewerReport_V0_R2.pdf
386	Trials	10.1186/s13063-021-05937-8	13063_2021_5937_ReviewerReport_V0_R3.pdf
387	Trials	10.1186/s13063-021-05937-8	13063_2021_5937_ReviewerReport_V0_R4.pdf
388	Trials	10.1186/s13063-021-05938-7	13063_2021_5938_ReviewerReport_V0_R1.pdf
389	Trials	10.1186/s13063-021-05939-6	13063_2021_5939_ReviewerReport_V0_R1.pdf
390	Trials	10.1186/s13063-021-05939-6	13063_2021_5939_ReviewerReport_V0_R2.pdf
391	Trials	10.1186/s13063-021-05940-z	13063_2021_5940_ReviewerReport_V0_R1.pdf
392	Trials	10.1186/s13063-021-05941-y	13063_2021_5941_ReviewerReport_V0_R1.pdf
393	Trials	10.1186/s13063-021-05941-y	13063_2021_5941_ReviewerReport_V0_R2.pdf
394	Trials	10.1186/s13063-021-05942-x	13063_2021_5942_ReviewerReport_V0_R1.pdf
395	Trials	10.1186/s13063-021-05942-x	13063_2021_5942_ReviewerReport_V0_R2.pdf
396	Trials	10.1186/s13063-021-05943-w	13063_2021_5943_ReviewerReport_V0_R1.pdf
397	Trials	10.1186/s13063-021-05944-9	13063_2021_5944_ReviewerReport_V0_R1.pdf
398	Trials	10.1186/s13063-021-05945-8	13063_2021_5945_ReviewerReport_V0_R1.pdf
399	Trials	10.1186/s13063-021-05945-8	13063_2021_5945_ReviewerReport_V0_R2.pdf
400	Trials	10.1186/s13063-021-05946-7	13063_2021_5946_ReviewerReport_V0_R1.pdf
401	Trials	10.1186/s13063-021-05947-6	13063_2021_5947_ReviewerReport_V0_R1.pdf
402	Trials	10.1186/s13063-021-05948-5	13063_2021_5948_ReviewerReport_V0_R1.pdf
403	Trials	10.1186/s13063-021-05949-4	13063_2021_5949_ReviewerReport_V0_R1.pdf
404	Trials	10.1186/s13063-021-05950-x	13063_2021_5950_ReviewerReport_V0_R1.pdf
405	Trials	10.1186/s13063-021-05950-x	13063_2021_5950_ReviewerReport_V0_R2.pdf
406	Trials	10.1186/s13063-021-05951-w	13063_2021_5951_ReviewerReport_V0_R1.pdf
407	Trials	10.1186/s13063-021-05952-9	13063_2021_5952_ReviewerReport_V0_R1.pdf
408	Trials	10.1186/s13063-021-05952-9	13063_2021_5952_ReviewerReport_V0_R2.pdf
409	Trials	10.1186/s13063-021-05953-8	13063_2021_5953_ReviewerReport_V0_R1.pdf
410	Trials	10.1186/s13063-021-05953-8	13063_2021_5953_ReviewerReport_V0_R2.pdf
411	Trials	10.1186/s13063-021-05954-7	13063_2021_5954_ReviewerReport_V0_R1.pdf
412	Trials	10.1186/s13063-021-05955-6	13063_2021_5955_ReviewerReport_V0_R1.pdf
413	Trials	10.1186/s13063-021-05956-5	13063_2021_5956_ReviewerReport_V0_R1.pdf
414	Trials	10.1186/s13063-021-05956-5	13063_2021_5956_ReviewerReport_V0_R2.pdf
415	Trials	10.1186/s13063-021-05959-2	13063_2021_5959_ReviewerReport_V0_R1.pdf
416	Trials	10.1186/s13063-021-05960-9	13063_2021_5960_ReviewerReport_V0_R1.pdf
417	Trials	10.1186/s13063-021-05964-5	13063_2021_5964_ReviewerReport_V0_R1.pdf
418	Trials	10.1186/s13063-021-05965-4	13063_2021_5965_ReviewerReport_V0_R1.pdf
419	Trials	10.1186/s13063-021-05965-4	13063_2021_5965_ReviewerReport_V0_R2.pdf
420	Trials	10.1186/s13063-021-05965-4	13063_2021_5965_ReviewerReport_V0_R3.pdf
421	Trials	10.1186/s13063-021-05966-3	13063_2021_5966_ReviewerReport_V0_R1.pdf
422	Trials	10.1186/s13063-021-05967-2	13063_2021_5967_ReviewerReport_V0_R1.pdf
423	Trials	10.1186/s13063-021-05968-1	13063_2021_5968_ReviewerReport_V0_R1.pdf
424	Trials	10.1186/s13063-021-05969-0	13063_2021_5969_ReviewerReport_V0_R1.pdf
425	Trials	10.1186/s13063-021-05969-0	13063_2021_5969_ReviewerReport_V0_R2.pdf
426	Trials	10.1186/s13063-021-05970-7	13063_2021_5970_ReviewerReport_V0_R1.pdf
427	Trials	10.1186/s13063-021-05970-7	13063_2021_5970_ReviewerReport_V0_R2.pdf
428	Trials	10.1186/s13063-021-05971-6	13063_2021_5971_ReviewerReport_V0_R1.pdf
429	Trials	10.1186/s13063-021-05971-6	13063_2021_5971_ReviewerReport_V0_R2.pdf
430	Trials	10.1186/s13063-021-05972-5	13063_2021_5972_ReviewerReport_V0_R1.pdf
431	Trials	10.1186/s13063-021-05972-5	13063_2021_5972_ReviewerReport_V0_R2.pdf
432	Trials	10.1186/s13063-021-05973-4	13063_2021_5973_ReviewerReport_V0_R1.pdf
433	Trials	10.1186/s13063-021-05973-4	13063_2021_5973_ReviewerReport_V0_R2.pdf
434	Trials	10.1186/s13063-021-05977-0	13063_2021_5977_ReviewerReport_V0_R1.pdf
435	Trials	10.1186/s13063-021-05978-z	13063_2021_5978_ReviewerReport_V0_R1.pdf
436	Trials	10.1186/s13063-021-05979-y	13063_2021_5979_ReviewerReport_V0_R1.pdf
437	Trials	10.1186/s13063-021-05979-y	13063_2021_5979_ReviewerReport_V0_R2.pdf
438	Trials	10.1186/s13063-021-05979-y	13063_2021_5979_ReviewerReport_V0_R3.pdf
439	Trials	10.1186/s13063-021-05980-5	13063_2021_5980_ReviewerReport_V0_R1.pdf
440	Trials	10.1186/s13063-021-05981-4	13063_2021_5981_ReviewerReport_V0_R1.pdf
441	Trials	10.1186/s13063-021-05982-3	13063_2021_5982_ReviewerReport_V0_R1.pdf
442	Trials	10.1186/s13063-021-05983-2	13063_2021_5983_ReviewerReport_V0_R1.pdf
443	Trials	10.1186/s13063-021-05984-1	13063_2021_5984_ReviewerReport_V0_R1.pdf
444	Trials	10.1186/s13063-021-05984-1	13063_2021_5984_ReviewerReport_V0_R2.pdf
445	Trials	10.1186/s13063-021-05984-1	13063_2021_5984_ReviewerReport_V0_R3.pdf
446	Trials	10.1186/s13063-021-05985-0	13063_2021_5985_ReviewerReport_V0_R1.pdf
447	Trials	10.1186/s13063-021-05986-z	13063_2021_5986_ReviewerReport_V0_R1.pdf
448	Trials	10.1186/s13063-021-05986-z	13063_2021_5986_ReviewerReport_V0_R2.pdf
449	Trials	10.1186/s13063-021-05987-y	13063_2021_5987_ReviewerReport_V0_R1.pdf
450	Trials	10.1186/s13063-021-05987-y	13063_2021_5987_ReviewerReport_V0_R2.pdf
451	Trials	10.1186/s13063-021-05990-3	13063_2021_5990_ReviewerReport_V0_R1.pdf
452	Trials	10.1186/s13063-021-05990-3	13063_2021_5990_ReviewerReport_V0_R2.pdf
453	Trials	10.1186/s13063-021-05990-3	13063_2021_5990_ReviewerReport_V0_R3.pdf
454	Trials	10.1186/s13063-021-05991-2	13063_2021_5991_ReviewerReport_V0_R1.pdf
455	Trials	10.1186/s13063-021-05992-1	13063_2021_5992_ReviewerReport_V0_R1.pdf
456	Trials	10.1186/s13063-021-05993-0	13063_2021_5993_ReviewerReport_V0_R1.pdf
457	Trials	10.1186/s13063-021-05993-0	13063_2021_5993_ReviewerReport_V0_R2.pdf
458	Trials	10.1186/s13063-021-05994-z	13063_2021_5994_ReviewerReport_V0_R1.pdf
459	Trials	10.1186/s13063-021-05995-y	13063_2021_5995_ReviewerReport_V0_R1.pdf
460	Trials	10.1186/s13063-022-05996-5	13063_2022_5996_ReviewerReport_V0_R1.pdf
461	Trials	10.1186/s13063-022-05996-5	13063_2022_5996_ReviewerReport_V0_R2.pdf
462	Trials	10.1186/s13063-022-05997-4	13063_2022_5997_ReviewerReport_V0_R1.pdf
463	Trials	10.1186/s13063-022-05997-4	13063_2022_5997_ReviewerReport_V0_R2.pdf
464	Trials	10.1186/s13063-022-05997-4	13063_2022_5997_ReviewerReport_V0_R3.pdf
465	Trials	10.1186/s13063-022-05998-3	13063_2022_5998_ReviewerReport_V0_R1.pdf
466	Trials	10.1186/s13063-022-05998-3	13063_2022_5998_ReviewerReport_V0_R2.pdf
467	Trials	10.1186/s13063-022-05998-3	13063_2022_5998_ReviewerReport_V0_R3.pdf
468	Trials	10.1186/s13063-022-05999-2	13063_2022_5999_ReviewerReport_V0_R1.pdf
469	Trials	10.1186/s13063-022-05999-2	13063_2022_5999_ReviewerReport_V0_R2.pdf
470	Trials	10.1186/s13063-022-06000-w	13063_2022_6000_ReviewerReport_V0_R1.pdf
471	Trials	10.1186/s13063-022-06000-w	13063_2022_6000_ReviewerReport_V0_R2.pdf
472	Trials	10.1186/s13063-022-06001-9	13063_2022_6001_ReviewerReport_V0_R1.pdf
473	Trials	10.1186/s13063-022-06001-9	13063_2022_6001_ReviewerReport_V0_R2.pdf
474	Trials	10.1186/s13063-022-06002-8	13063_2022_6002_ReviewerReport_V0_R1.pdf
475	Trials	10.1186/s13063-022-06002-8	13063_2022_6002_ReviewerReport_V0_R2.pdf
476	Trials	10.1186/s13063-022-06003-7	13063_2022_6003_ReviewerReport_V0_R1.pdf
477	Trials	10.1186/s13063-022-06003-7	13063_2022_6003_ReviewerReport_V0_R2.pdf
478	Trials	10.1186/s13063-022-06004-6	13063_2022_6004_ReviewerReport_V0_R1.pdf
479	Trials	10.1186/s13063-022-06004-6	13063_2022_6004_ReviewerReport_V0_R2.pdf
480	Trials	10.1186/s13063-022-06005-5	13063_2022_6005_ReviewerReport_V0_R1.pdf
481	Trials	10.1186/s13063-022-06005-5	13063_2022_6005_ReviewerReport_V0_R2.pdf
482	Trials	10.1186/s13063-022-06005-5	13063_2022_6005_ReviewerReport_V0_R3.pdf
483	Trials	10.1186/s13063-022-06005-5	13063_2022_6005_ReviewerReport_V0_R4.pdf
484	Trials	10.1186/s13063-022-06006-4	13063_2022_6006_ReviewerReport_V0_R1.pdf
485	Trials	10.1186/s13063-022-06006-4	13063_2022_6006_ReviewerReport_V0_R2.pdf
486	Trials	10.1186/s13063-022-06007-3	13063_2022_6007_ReviewerReport_V0_R1.pdf
487	Trials	10.1186/s13063-022-06009-1	13063_2022_6009_ReviewerReport_V0_R1.pdf
488	Trials	10.1186/s13063-022-06010-8	13063_2022_6010_ReviewerReport_V0_R1.pdf
489	Trials	10.1186/s13063-022-06011-7	13063_2022_6011_ReviewerReport_V0_R1.pdf
490	Trials	10.1186/s13063-022-06011-7	13063_2022_6011_ReviewerReport_V0_R2.pdf
491	Trials	10.1186/s13063-022-06011-7	13063_2022_6011_ReviewerReport_V0_R3.pdf
492	Trials	10.1186/s13063-022-06012-6	13063_2022_6012_ReviewerReport_V0_R1.pdf
493	Trials	10.1186/s13063-022-06012-6	13063_2022_6012_ReviewerReport_V0_R2.pdf
494	Trials	10.1186/s13063-022-06012-6	13063_2022_6012_ReviewerReport_V0_R3.pdf
495	Trials	10.1186/s13063-022-06012-6	13063_2022_6012_ReviewerReport_V0_R4.pdf
496	Trials	10.1186/s13063-022-06013-5	13063_2022_6013_ReviewerReport_V0_R1.pdf
497	Trials	10.1186/s13063-022-06013-5	13063_2022_6013_ReviewerReport_V0_R2.pdf
498	Trials	10.1186/s13063-022-06014-4	13063_2022_6014_ReviewerReport_V0_R1.pdf
499	Trials	10.1186/s13063-022-06015-3	13063_2022_6015_ReviewerReport_V0_R1.pdf
500	Trials	10.1186/s13063-022-06015-3	13063_2022_6015_ReviewerReport_V0_R2.pdf
501	Trials	10.1186/s13063-022-06016-2	13063_2022_6016_ReviewerReport_V0_R1.pdf
502	Trials	10.1186/s13063-022-06016-2	13063_2022_6016_ReviewerReport_V0_R2.pdf
503	Trials	10.1186/s13063-022-06017-1	13063_2022_6017_ReviewerReport_V0_R1.pdf
504	Trials	10.1186/s13063-022-06019-z	13063_2022_6019_ReviewerReport_V0_R1.pdf
505	Trials	10.1186/s13063-022-06019-z	13063_2022_6019_ReviewerReport_V0_R2.pdf
506	Trials	10.1186/s13063-022-06020-6	13063_2022_6020_ReviewerReport_V0_R1.pdf
507	Trials	10.1186/s13063-022-06020-6	13063_2022_6020_ReviewerReport_V0_R2.pdf
508	Trials	10.1186/s13063-022-06020-6	13063_2022_6020_ReviewerReport_V0_R3.pdf
509	Trials	10.1186/s13063-022-06020-6	13063_2022_6020_ReviewerReport_V0_R4.pdf
510	Trials	10.1186/s13063-022-06021-5	13063_2022_6021_ReviewerReport_V0_R1.pdf
511	Trials	10.1186/s13063-022-06022-4	13063_2022_6022_ReviewerReport_V0_R1.pdf
512	Trials	10.1186/s13063-022-06022-4	13063_2022_6022_ReviewerReport_V0_R2.pdf
513	Trials	10.1186/s13063-022-06022-4	13063_2022_6022_ReviewerReport_V0_R3.pdf
514	Trials	10.1186/s13063-022-06023-3	13063_2022_6023_ReviewerReport_V0_R1.pdf
515	Trials	10.1186/s13063-022-06023-3	13063_2022_6023_ReviewerReport_V0_R2.pdf
516	Trials	10.1186/s13063-022-06024-2	13063_2022_6024_ReviewerReport_V0_R1.pdf
517	Trials	10.1186/s13063-022-06024-2	13063_2022_6024_ReviewerReport_V0_R2.pdf
518	Trials	10.1186/s13063-022-06025-1	13063_2022_6025_ReviewerReport_V0_R1.pdf
519	Trials	10.1186/s13063-022-06025-1	13063_2022_6025_ReviewerReport_V0_R2.pdf
520	Trials	10.1186/s13063-022-06026-0	13063_2022_6026_ReviewerReport_V0_R1.pdf
521	Trials	10.1186/s13063-022-06026-0	13063_2022_6026_ReviewerReport_V0_R2.pdf
522	Trials	10.1186/s13063-022-06028-y	13063_2022_6028_ReviewerReport_V0_R1.pdf
523	Trials	10.1186/s13063-022-06028-y	13063_2022_6028_ReviewerReport_V0_R2.pdf
524	Trials	10.1186/s13063-022-06029-x	13063_2022_6029_ReviewerReport_V0_R1.pdf
525	Trials	10.1186/s13063-022-06029-x	13063_2022_6029_ReviewerReport_V0_R2.pdf
526	Trials	10.1186/s13063-022-06030-4	13063_2022_6030_ReviewerReport_V0_R1.pdf
527	Trials	10.1186/s13063-022-06030-4	13063_2022_6030_ReviewerReport_V0_R2.pdf
528	Trials	10.1186/s13063-022-06031-3	13063_2022_6031_ReviewerReport_V0_R1.pdf
529	Trials	10.1186/s13063-022-06031-3	13063_2022_6031_ReviewerReport_V0_R2.pdf
530	Trials	10.1186/s13063-022-06032-2	13063_2022_6032_ReviewerReport_V0_R1.pdf
531	Trials	10.1186/s13063-022-06032-2	13063_2022_6032_ReviewerReport_V0_R2.pdf
532	Trials	10.1186/s13063-022-06033-1	13063_2022_6033_ReviewerReport_V0_R1.pdf
533	Trials	10.1186/s13063-022-06034-0	13063_2022_6034_ReviewerReport_V0_R1.pdf
534	Trials	10.1186/s13063-022-06035-z	13063_2022_6035_ReviewerReport_V0_R1.pdf
535	Trials	10.1186/s13063-022-06036-y	13063_2022_6036_ReviewerReport_V0_R1.pdf
536	Trials	10.1186/s13063-022-06036-y	13063_2022_6036_ReviewerReport_V0_R2.pdf
537	Trials	10.1186/s13063-022-06037-x	13063_2022_6037_ReviewerReport_V0_R1.pdf
538	Trials	10.1186/s13063-022-06037-x	13063_2022_6037_ReviewerReport_V0_R2.pdf
539	Trials	10.1186/s13063-022-06038-w	13063_2022_6038_ReviewerReport_V0_R1.pdf
540	Trials	10.1186/s13063-022-06038-w	13063_2022_6038_ReviewerReport_V0_R2.pdf
541	Trials	10.1186/s13063-022-06039-9	13063_2022_6039_ReviewerReport_V0_R1.pdf
542	Trials	10.1186/s13063-022-06039-9	13063_2022_6039_ReviewerReport_V0_R2.pdf
543	Trials	10.1186/s13063-022-06040-2	13063_2022_6040_ReviewerReport_V0_R1.pdf
544	Trials	10.1186/s13063-022-06041-1	13063_2022_6041_ReviewerReport_V0_R1.pdf
545	Trials	10.1186/s13063-022-06042-0	13063_2022_6042_ReviewerReport_V0_R1.pdf
546	Trials	10.1186/s13063-022-06043-z	13063_2022_6043_ReviewerReport_V0_R1.pdf
547	Trials	10.1186/s13063-022-06044-y	13063_2022_6044_ReviewerReport_V0_R1.pdf
548	Trials	10.1186/s13063-022-06045-x	13063_2022_6045_ReviewerReport_V0_R1.pdf
549	Trials	10.1186/s13063-022-06046-w	13063_2022_6046_ReviewerReport_V0_R1.pdf
550	Trials	10.1186/s13063-022-06047-9	13063_2022_6047_ReviewerReport_V0_R1.pdf
551	Trials	10.1186/s13063-022-06048-8	13063_2022_6048_ReviewerReport_V0_R1.pdf
552	Trials	10.1186/s13063-022-06049-7	13063_2022_6049_ReviewerReport_V0_R1.pdf
553	Trials	10.1186/s13063-022-06049-7	13063_2022_6049_ReviewerReport_V0_R2.pdf
554	Trials	10.1186/s13063-022-06051-z	13063_2022_6051_ReviewerReport_V0_R1.pdf
555	Trials	10.1186/s13063-022-06051-z	13063_2022_6051_ReviewerReport_V0_R2.pdf
556	Trials	10.1186/s13063-022-06052-y	13063_2022_6052_ReviewerReport_V0_R1.pdf
557	Trials	10.1186/s13063-022-06052-y	13063_2022_6052_ReviewerReport_V0_R2.pdf
558	Trials	10.1186/s13063-022-06053-x	13063_2022_6053_ReviewerReport_V0_R1.pdf
559	Trials	10.1186/s13063-022-06053-x	13063_2022_6053_ReviewerReport_V0_R2.pdf
560	Trials	10.1186/s13063-022-06053-x	13063_2022_6053_ReviewerReport_V0_R3.pdf
561	Trials	10.1186/s13063-022-06054-w	13063_2022_6054_ReviewerReport_V0_R1.pdf
562	Trials	10.1186/s13063-022-06054-w	13063_2022_6054_ReviewerReport_V0_R2.pdf
563	Trials	10.1186/s13063-022-06055-9	13063_2022_6055_ReviewerReport_V0_R1.pdf
564	Trials	10.1186/s13063-022-06055-9	13063_2022_6055_ReviewerReport_V0_R2.pdf
565	Trials	10.1186/s13063-022-06056-8	13063_2022_6056_ReviewerReport_V0_R1.pdf
566	Trials	10.1186/s13063-022-06057-7	13063_2022_6057_ReviewerReport_V0_R1.pdf
567	Trials	10.1186/s13063-022-06057-7	13063_2022_6057_ReviewerReport_V0_R2.pdf
568	Trials	10.1186/s13063-022-06057-7	13063_2022_6057_ReviewerReport_V0_R3.pdf
569	Trials	10.1186/s13063-022-06058-6	13063_2022_6058_ReviewerReport_V0_R1.pdf
570	Trials	10.1186/s13063-022-06058-6	13063_2022_6058_ReviewerReport_V0_R2.pdf
571	Trials	10.1186/s13063-022-06059-5	13063_2022_6059_ReviewerReport_V0_R1.pdf
572	Trials	10.1186/s13063-022-06059-5	13063_2022_6059_ReviewerReport_V0_R2.pdf
573	Trials	10.1186/s13063-022-06060-y	13063_2022_6060_ReviewerReport_V0_R1.pdf
574	Trials	10.1186/s13063-022-06061-x	13063_2022_6061_ReviewerReport_V0_R1.pdf
575	Trials	10.1186/s13063-022-06062-w	13063_2022_6062_ReviewerReport_V0_R1.pdf
576	Trials	10.1186/s13063-022-06063-9	13063_2022_6063_ReviewerReport_V0_R1.pdf
577	Trials	10.1186/s13063-022-06063-9	13063_2022_6063_ReviewerReport_V0_R2.pdf
578	Trials	10.1186/s13063-022-06064-8	13063_2022_6064_ReviewerReport_V0_R1.pdf
579	Trials	10.1186/s13063-022-06065-7	13063_2022_6065_ReviewerReport_V0_R1.pdf
580	Trials	10.1186/s13063-022-06066-6	13063_2022_6066_ReviewerReport_V0_R1.pdf
581	Trials	10.1186/s13063-022-06066-6	13063_2022_6066_ReviewerReport_V0_R2.pdf
582	Trials	10.1186/s13063-022-06067-5	13063_2022_6067_ReviewerReport_V0_R1.pdf
583	Trials	10.1186/s13063-022-06067-5	13063_2022_6067_ReviewerReport_V0_R2.pdf
584	Trials	10.1186/s13063-022-06068-4	13063_2022_6068_ReviewerReport_V0_R1.pdf
585	Trials	10.1186/s13063-022-06068-4	13063_2022_6068_ReviewerReport_V0_R2.pdf
586	Trials	10.1186/s13063-022-06069-3	13063_2022_6069_ReviewerReport_V0_R1.pdf
587	Trials	10.1186/s13063-022-06069-3	13063_2022_6069_ReviewerReport_V0_R2.pdf
588	Trials	10.1186/s13063-022-06070-w	13063_2022_6070_ReviewerReport_V0_R1.pdf
589	Trials	10.1186/s13063-022-06070-w	13063_2022_6070_ReviewerReport_V0_R2.pdf
590	Trials	10.1186/s13063-022-06071-9	13063_2022_6071_ReviewerReport_V0_R1.pdf
591	Trials	10.1186/s13063-022-06071-9	13063_2022_6071_ReviewerReport_V0_R2.pdf
592	Trials	10.1186/s13063-022-06072-8	13063_2022_6072_ReviewerReport_V0_R1.pdf
593	Trials	10.1186/s13063-022-06075-5	13063_2022_6075_ReviewerReport_V0_R1.pdf
594	Trials	10.1186/s13063-022-06075-5	13063_2022_6075_ReviewerReport_V0_R2.pdf
595	Trials	10.1186/s13063-022-06076-4	13063_2022_6076_ReviewerReport_V0_R1.pdf
596	Trials	10.1186/s13063-022-06077-3	13063_2022_6077_ReviewerReport_V0_R1.pdf
597	Trials	10.1186/s13063-022-06077-3	13063_2022_6077_ReviewerReport_V0_R2.pdf
598	Trials	10.1186/s13063-022-06078-2	13063_2022_6078_ReviewerReport_V0_R1.pdf
599	Trials	10.1186/s13063-022-06078-2	13063_2022_6078_ReviewerReport_V0_R2.pdf
600	Trials	10.1186/s13063-022-06081-7	13063_2022_6081_ReviewerReport_V0_R1.pdf
601	Trials	10.1186/s13063-022-06081-7	13063_2022_6081_ReviewerReport_V0_R2.pdf
602	Trials	10.1186/s13063-022-06082-6	13063_2022_6082_ReviewerReport_V0_R1.pdf
603	Trials	10.1186/s13063-022-06082-6	13063_2022_6082_ReviewerReport_V0_R2.pdf
604	Trials	10.1186/s13063-022-06083-5	13063_2022_6083_ReviewerReport_V0_R1.pdf
605	Trials	10.1186/s13063-022-06083-5	13063_2022_6083_ReviewerReport_V0_R2.pdf
606	Trials	10.1186/s13063-022-06084-4	13063_2022_6084_ReviewerReport_V0_R1.pdf
607	Trials	10.1186/s13063-022-06084-4	13063_2022_6084_ReviewerReport_V0_R2.pdf
608	Trials	10.1186/s13063-022-06086-2	13063_2022_6086_ReviewerReport_V0_R1.pdf
609	Trials	10.1186/s13063-022-06087-1	13063_2022_6087_ReviewerReport_V0_R1.pdf
610	Trials	10.1186/s13063-022-06088-0	13063_2022_6088_ReviewerReport_V0_R1.pdf
611	Trials	10.1186/s13063-022-06089-z	13063_2022_6089_ReviewerReport_V0_R1.pdf
612	Trials	10.1186/s13063-022-06090-6	13063_2022_6090_ReviewerReport_V0_R1.pdf
613	Trials	10.1186/s13063-022-06090-6	13063_2022_6090_ReviewerReport_V0_R2.pdf
614	Trials	10.1186/s13063-022-06091-5	13063_2022_6091_ReviewerReport_V0_R1.pdf
615	Trials	10.1186/s13063-022-06092-4	13063_2022_6092_ReviewerReport_V0_R1.pdf
616	Trials	10.1186/s13063-022-06094-2	13063_2022_6094_ReviewerReport_V0_R1.pdf
617	Trials	10.1186/s13063-022-06095-1	13063_2022_6095_ReviewerReport_V0_R1.pdf
618	Trials	10.1186/s13063-022-06096-0	13063_2022_6096_ReviewerReport_V0_R1.pdf
619	Trials	10.1186/s13063-022-06096-0	13063_2022_6096_ReviewerReport_V0_R2.pdf
620	Trials	10.1186/s13063-022-06098-y	13063_2022_6098_ReviewerReport_V0_R1.pdf
621	Trials	10.1186/s13063-022-06099-x	13063_2022_6099_ReviewerReport_V0_R1.pdf
622	Trials	10.1186/s13063-022-06099-x	13063_2022_6099_ReviewerReport_V0_R2.pdf
623	Trials	10.1186/s13063-022-06099-x	13063_2022_6099_ReviewerReport_V0_R3.pdf
624	Trials	10.1186/s13063-022-06099-x	13063_2022_6099_ReviewerReport_V0_R4.pdf
625	Trials	10.1186/s13063-022-06100-7	13063_2022_6100_ReviewerReport_V0_R1.pdf
626	Trials	10.1186/s13063-022-06100-7	13063_2022_6100_ReviewerReport_V0_R2.pdf
627	Trials	10.1186/s13063-022-06101-6	13063_2022_6101_ReviewerReport_V0_R1.pdf
628	Trials	10.1186/s13063-022-06102-5	13063_2022_6102_ReviewerReport_V0_R1.pdf
629	Trials	10.1186/s13063-022-06103-4	13063_2022_6103_ReviewerReport_V0_R1.pdf
630	Trials	10.1186/s13063-022-06103-4	13063_2022_6103_ReviewerReport_V0_R2.pdf
631	Trials	10.1186/s13063-022-06104-3	13063_2022_6104_ReviewerReport_V0_R1.pdf
632	Trials	10.1186/s13063-022-06104-3	13063_2022_6104_ReviewerReport_V0_R2.pdf
633	Trials	10.1186/s13063-022-06105-2	13063_2022_6105_ReviewerReport_V0_R1.pdf
634	Trials	10.1186/s13063-022-06108-z	13063_2022_6108_ReviewerReport_V0_R1.pdf
635	Trials	10.1186/s13063-022-06108-z	13063_2022_6108_ReviewerReport_V0_R2.pdf
636	Trials	10.1186/s13063-022-06110-5	13063_2022_6110_ReviewerReport_V0_R1.pdf
637	Trials	10.1186/s13063-022-06110-5	13063_2022_6110_ReviewerReport_V0_R2.pdf
638	Trials	10.1186/s13063-022-06111-4	13063_2022_6111_ReviewerReport_V0_R1.pdf
639	Trials	10.1186/s13063-022-06111-4	13063_2022_6111_ReviewerReport_V0_R2.pdf
640	Trials	10.1186/s13063-022-06112-3	13063_2022_6112_ReviewerReport_V0_R1.pdf
641	Trials	10.1186/s13063-022-06112-3	13063_2022_6112_ReviewerReport_V0_R2.pdf
642	Trials	10.1186/s13063-022-06113-2	13063_2022_6113_ReviewerReport_V0_R2.pdf
643	Trials	10.1186/s13063-022-06113-2	13063_2022_6113_ReviewerReport_V0_R1.pdf
644	Trials	10.1186/s13063-022-06114-1	13063_2022_6114_ReviewerReport_V0_R1.pdf
645	Trials	10.1186/s13063-022-06114-1	13063_2022_6114_ReviewerReport_V0_R2.pdf
646	Trials	10.1186/s13063-022-06114-1	13063_2022_6114_ReviewerReport_V0_R3.pdf
647	Trials	10.1186/s13063-022-06115-0	13063_2022_6115_ReviewerReport_V0_R1.pdf
648	Trials	10.1186/s13063-022-06115-0	13063_2022_6115_ReviewerReport_V0_R2.pdf
649	Trials	10.1186/s13063-022-06116-z	13063_2022_6116_ReviewerReport_V0_R1.pdf
650	Trials	10.1186/s13063-022-06116-z	13063_2022_6116_ReviewerReport_V0_R2.pdf
651	Trials	10.1186/s13063-022-06117-y	13063_2022_6117_ReviewerReport_V0_R1.pdf
652	Trials	10.1186/s13063-022-06117-y	13063_2022_6117_ReviewerReport_V0_R2.pdf
653	Trials	10.1186/s13063-022-06118-x	13063_2022_6118_ReviewerReport_V0_R1.pdf
654	Trials	10.1186/s13063-022-06118-x	13063_2022_6118_ReviewerReport_V0_R2.pdf
655	Trials	10.1186/s13063-022-06119-w	13063_2022_6119_ReviewerReport_V0_R1.pdf
656	Trials	10.1186/s13063-022-06119-w	13063_2022_6119_ReviewerReport_V0_R2.pdf
657	Trials	10.1186/s13063-022-06119-w	13063_2022_6119_ReviewerReport_V0_R3.pdf
658	Trials	10.1186/s13063-022-06120-3	13063_2022_6120_ReviewerReport_V0_R1.pdf
659	Trials	10.1186/s13063-022-06120-3	13063_2022_6120_ReviewerReport_V0_R2.pdf
660	Trials	10.1186/s13063-022-06121-2	13063_2022_6121_ReviewerReport_V0_R1.pdf
661	Trials	10.1186/s13063-022-06121-2	13063_2022_6121_ReviewerReport_V0_R2.pdf
662	Trials	10.1186/s13063-022-06123-0	13063_2022_6123_ReviewerReport_V0_R1.pdf
663	Trials	10.1186/s13063-022-06123-0	13063_2022_6123_ReviewerReport_V0_R2.pdf
664	Trials	10.1186/s13063-022-06124-z	13063_2022_6124_ReviewerReport_V0_R1.pdf
665	Trials	10.1186/s13063-022-06124-z	13063_2022_6124_ReviewerReport_V0_R2.pdf
666	Trials	10.1186/s13063-022-06125-y	13063_2022_6125_ReviewerReport_V0_R2.pdf
667	Trials	10.1186/s13063-022-06125-y	13063_2022_6125_ReviewerReport_V0_R1.pdf
668	Trials	10.1186/s13063-022-06126-x	13063_2022_6126_ReviewerReport_V0_R1.pdf
669	Trials	10.1186/s13063-022-06127-w	13063_2022_6127_ReviewerReport_V0_R1.pdf
670	Trials	10.1186/s13063-022-06128-9	13063_2022_6128_ReviewerReport_V0_R1.pdf
671	Trials	10.1186/s13063-022-06129-8	13063_2022_6129_ReviewerReport_V0_R2.pdf
672	Trials	10.1186/s13063-022-06129-8	13063_2022_6129_ReviewerReport_V0_R1.pdf
673	Trials	10.1186/s13063-022-06130-1	13063_2022_6130_ReviewerReport_V0_R1.pdf
674	Trials	10.1186/s13063-022-06130-1	13063_2022_6130_ReviewerReport_V0_R2.pdf
675	Trials	10.1186/s13063-022-06131-0	13063_2022_6131_ReviewerReport_V0_R1.pdf
676	Trials	10.1186/s13063-022-06131-0	13063_2022_6131_ReviewerReport_V0_R2.pdf
677	Trials	10.1186/s13063-022-06133-y	13063_2022_6133_ReviewerReport_V0_R1.pdf
678	Trials	10.1186/s13063-022-06133-y	13063_2022_6133_ReviewerReport_V0_R2.pdf
679	Trials	10.1186/s13063-022-06139-6	13063_2022_6139_ReviewerReport_V0_R1.pdf
680	Trials	10.1186/s13063-022-06139-6	13063_2022_6139_ReviewerReport_V0_R2.pdf
681	Trials	10.1186/s13063-022-06142-x	13063_2022_6142_ReviewerReport_V0_R2.pdf
682	Trials	10.1186/s13063-022-06142-x	13063_2022_6142_ReviewerReport_V0_R1.pdf
683	Trials	10.1186/s13063-022-06143-w	13063_2022_6143_ReviewerReport_V0_R1.pdf
684	Trials	10.1186/s13063-022-06143-w	13063_2022_6143_ReviewerReport_V0_R2.pdf
685	Trials	10.1186/s13063-022-06143-w	13063_2022_6143_ReviewerReport_V0_R3.pdf
686	Trials	10.1186/s13063-022-06149-4	13063_2022_6149_ReviewerReport_V0_R1.pdf
687	Trials	10.1186/s13063-022-06150-x	13063_2022_6150_ReviewerReport_V0_R1.pdf
688	Trials	10.1186/s13063-022-06150-x	13063_2022_6150_ReviewerReport_V0_R2.pdf
689	Trials	10.1186/s13063-022-06154-7	13063_2022_6154_ReviewerReport_V0_R1.pdf
690	Trials	10.1186/s13063-022-06154-7	13063_2022_6154_ReviewerReport_V0_R2.pdf
691	Trials	10.1186/s13063-022-06155-6	13063_2022_6155_ReviewerReport_V0_R1.pdf
692	Trials	10.1186/s13063-022-06155-6	13063_2022_6155_ReviewerReport_V0_R2.pdf
693	Trials	10.1186/s13063-022-06156-5	13063_2022_6156_ReviewerReport_V0_R1.pdf
694	Trials	10.1186/s13063-022-06156-5	13063_2022_6156_ReviewerReport_V0_R2.pdf
695	Trials	10.1186/s13063-022-06156-5	13063_2022_6156_ReviewerReport_V0_R3.pdf
696	Trials	10.1186/s13063-022-06156-5	13063_2022_6156_ReviewerReport_V0_R4.pdf
697	Trials	10.1186/s13063-022-06156-5	13063_2022_6156_ReviewerReport_V0_R5.pdf
698	Trials	10.1186/s13063-022-06157-4	13063_2022_6157_ReviewerReport_V0_R2.pdf
699	Trials	10.1186/s13063-022-06157-4	13063_2022_6157_ReviewerReport_V0_R1.pdf
700	Trials	10.1186/s13063-022-06158-3	13063_2022_6158_ReviewerReport_V0_R2.pdf
701	Trials	10.1186/s13063-022-06158-3	13063_2022_6158_ReviewerReport_V0_R1.pdf
702	Trials	10.1186/s13063-022-06161-8	13063_2022_6161_ReviewerReport_V0_R1.pdf
703	Trials	10.1186/s13063-022-06161-8	13063_2022_6161_ReviewerReport_V0_R2.pdf
704	Trials	10.1186/s13063-022-06161-8	13063_2022_6161_ReviewerReport_V0_R3.pdf
705	Trials	10.1186/s13063-022-06161-8	13063_2022_6161_ReviewerReport_V0_R4.pdf
706	Trials	10.1186/s13063-022-06163-6	13063_2022_6163_ReviewerReport_V0_R1.pdf
707	Trials	10.1186/s13063-022-06163-6	13063_2022_6163_ReviewerReport_V0_R2.pdf
708	Trials	10.1186/s13063-022-06166-3	13063_2022_6166_ReviewerReport_V0_R3.pdf
709	Trials	10.1186/s13063-022-06166-3	13063_2022_6166_ReviewerReport_V0_R2.pdf
710	Trials	10.1186/s13063-022-06166-3	13063_2022_6166_ReviewerReport_V0_R1.pdf
711	Trials	10.1186/s13063-022-06168-1	13063_2022_6168_ReviewerReport_V0_R2.pdf
712	Trials	10.1186/s13063-022-06168-1	13063_2022_6168_ReviewerReport_V0_R1.pdf
713	Trials	10.1186/s13063-022-06170-7	13063_2022_6170_ReviewerReport_V0_R1.pdf
714	Trials	10.1186/s13063-022-06170-7	13063_2022_6170_ReviewerReport_V0_R2.pdf
715	Trials	10.1186/s13063-022-06172-5	13063_2022_6172_ReviewerReport_V0_R2.pdf
716	Trials	10.1186/s13063-022-06172-5	13063_2022_6172_ReviewerReport_V0_R1.pdf
717	Trials	10.1186/s13063-022-06174-3	13063_2022_6174_ReviewerReport_V0_R2.pdf
718	Trials	10.1186/s13063-022-06174-3	13063_2022_6174_ReviewerReport_V0_R1.pdf
719	Trials	10.1186/s13063-022-06179-y	13063_2022_6179_ReviewerReport_V0_R2.pdf
720	Trials	10.1186/s13063-022-06179-y	13063_2022_6179_ReviewerReport_V0_R1.pdf
721	Trials	10.1186/s13063-022-06180-5	13063_2022_6180_ReviewerReport_V0_R1.pdf
722	Trials	10.1186/s13063-022-06181-4	13063_2022_6181_ReviewerReport_V0_R1.pdf
723	Trials	10.1186/s13063-022-06183-2	13063_2022_6183_ReviewerReport_V0_R1.pdf
724	Trials	10.1186/s13063-022-06184-1	13063_2022_6184_ReviewerReport_V0_R1.pdf
725	Trials	10.1186/s13063-022-06185-0	13063_2022_6185_ReviewerReport_V0_R1.pdf
726	Trials	10.1186/s13063-022-06186-z	13063_2022_6186_ReviewerReport_V0_R1.pdf
727	Trials	10.1186/s13063-022-06188-x	13063_2022_6188_ReviewerReport_V0_R1.pdf
728	Trials	10.1186/s13063-022-06188-x	13063_2022_6188_ReviewerReport_V0_R2.pdf

## Sheet: PLOS_Medicine
CASE	JN	ARTICLEID	REVIEWID
1	PLOS Medicine	10.1371/journal.pmed.1003552	10.1371/journal.pmed.1003552.r003E1
1	PLOS Medicine	10.1371/journal.pmed.1003552	10.1371/journal.pmed.1003552.r003R1
2	PLOS Medicine	10.1371/journal.pmed.1003552	10.1371/journal.pmed.1003552.r003R2
3	PLOS Medicine	10.1371/journal.pmed.1003552	10.1371/journal.pmed.1003552.r003R3
4	PLOS Medicine	10.1371/journal.pmed.1003679	10.1371/journal.pmed.1003679.r003E1
5	PLOS Medicine	10.1371/journal.pmed.1003679	10.1371/journal.pmed.1003679.r003R1
6	PLOS Medicine	10.1371/journal.pmed.1003679	10.1371/journal.pmed.1003679.r003R2
7	PLOS Medicine	10.1371/journal.pmed.1003679	10.1371/journal.pmed.1003679.r003R3
8	PLOS Medicine	10.1371/journal.pmed.1003759	10.1371/journal.pmed.1003759.r003E1
9	PLOS Medicine	10.1371/journal.pmed.1003759	10.1371/journal.pmed.1003759.r003R1
10	PLOS Medicine	10.1371/journal.pmed.1003759	10.1371/journal.pmed.1003759.r003R2
11	PLOS Medicine	10.1371/journal.pmed.1003759	10.1371/journal.pmed.1003759.r003R3
12	PLOS Medicine	10.1371/journal.pmed.1003759	10.1371/journal.pmed.1003759.r003R4
13	PLOS Medicine	10.1371/journal.pmed.1003765	10.1371/journal.pmed.1003765.r003E1
14	PLOS Medicine	10.1371/journal.pmed.1003765	10.1371/journal.pmed.1003765.r003R1
15	PLOS Medicine	10.1371/journal.pmed.1003765	10.1371/journal.pmed.1003765.r003R2
16	PLOS Medicine	10.1371/journal.pmed.1003765	10.1371/journal.pmed.1003765.r003R3
17	PLOS Medicine	10.1371/journal.pmed.1003765	10.1371/journal.pmed.1003765.r003R4
18	PLOS Medicine	10.1371/journal.pmed.1003769	10.1371/journal.pmed.1003769.r003E1
19	PLOS Medicine	10.1371/journal.pmed.1003769	10.1371/journal.pmed.1003769.r003E2
20	PLOS Medicine	10.1371/journal.pmed.1003769	10.1371/journal.pmed.1003769.r003R1
21	PLOS Medicine	10.1371/journal.pmed.1003769	10.1371/journal.pmed.1003769.r003R2
22	PLOS Medicine	10.1371/journal.pmed.1003769	10.1371/journal.pmed.1003769.r003R3
23	PLOS Medicine	10.1371/journal.pmed.1003779	10.1371/journal.pmed.1003779.r003E1
24	PLOS Medicine	10.1371/journal.pmed.1003779	10.1371/journal.pmed.1003779.r003R1
25	PLOS Medicine	10.1371/journal.pmed.1003779	10.1371/journal.pmed.1003779.r003R2
26	PLOS Medicine	10.1371/journal.pmed.1003779	10.1371/journal.pmed.1003779.r003R3
27	PLOS Medicine	10.1371/journal.pmed.1003783	10.1371/journal.pmed.1003783.r003E1
28	PLOS Medicine	10.1371/journal.pmed.1003783	10.1371/journal.pmed.1003783.r003R1
29	PLOS Medicine	10.1371/journal.pmed.1003783	10.1371/journal.pmed.1003783.r003R2
30	PLOS Medicine	10.1371/journal.pmed.1003783	10.1371/journal.pmed.1003783.r003R3
31	PLOS Medicine	10.1371/journal.pmed.1003791	10.1371/journal.pmed.1003791.r003E1
32	PLOS Medicine	10.1371/journal.pmed.1003791	10.1371/journal.pmed.1003791.r003R1
33	PLOS Medicine	10.1371/journal.pmed.1003791	10.1371/journal.pmed.1003791.r003R2
34	PLOS Medicine	10.1371/journal.pmed.1003791	10.1371/journal.pmed.1003791.r003R3
35	PLOS Medicine	10.1371/journal.pmed.1003796	10.1371/journal.pmed.1003796.r003E1
36	PLOS Medicine	10.1371/journal.pmed.1003796	10.1371/journal.pmed.1003796.r003R1
37	PLOS Medicine	10.1371/journal.pmed.1003796	10.1371/journal.pmed.1003796.r003R2
38	PLOS Medicine	10.1371/journal.pmed.1003796	10.1371/journal.pmed.1003796.r003R3
39	PLOS Medicine	10.1371/journal.pmed.1003798	10.1371/journal.pmed.1003798.r003E1
40	PLOS Medicine	10.1371/journal.pmed.1003798	10.1371/journal.pmed.1003798.r003R1
41	PLOS Medicine	10.1371/journal.pmed.1003798	10.1371/journal.pmed.1003798.r003R2
42	PLOS Medicine	10.1371/journal.pmed.1003798	10.1371/journal.pmed.1003798.r003R3
43	PLOS Medicine	10.1371/journal.pmed.1003807	10.1371/journal.pmed.1003807.r003E1
44	PLOS Medicine	10.1371/journal.pmed.1003807	10.1371/journal.pmed.1003807.r003R1
45	PLOS Medicine	10.1371/journal.pmed.1003807	10.1371/journal.pmed.1003807.r003R2
46	PLOS Medicine	10.1371/journal.pmed.1003807	10.1371/journal.pmed.1003807.r003R3
47	PLOS Medicine	10.1371/journal.pmed.1003815	10.1371/journal.pmed.1003815.r003E1
48	PLOS Medicine	10.1371/journal.pmed.1003815	10.1371/journal.pmed.1003815.r003R1
49	PLOS Medicine	10.1371/journal.pmed.1003815	10.1371/journal.pmed.1003815.r003R2
50	PLOS Medicine	10.1371/journal.pmed.1003815	10.1371/journal.pmed.1003815.r003R3
51	PLOS Medicine	10.1371/journal.pmed.1003815	10.1371/journal.pmed.1003815.r003R4
52	PLOS Medicine	10.1371/journal.pmed.1003815	10.1371/journal.pmed.1003815.r003R5
53	PLOS Medicine	10.1371/journal.pmed.1003816	10.1371/journal.pmed.1003816.r003E1
54	PLOS Medicine	10.1371/journal.pmed.1003816	10.1371/journal.pmed.1003816.r003R1
55	PLOS Medicine	10.1371/journal.pmed.1003816	10.1371/journal.pmed.1003816.r003R2
56	PLOS Medicine	10.1371/journal.pmed.1003816	10.1371/journal.pmed.1003816.r003R3
57	PLOS Medicine	10.1371/journal.pmed.1003816	10.1371/journal.pmed.1003816.r003R3
58	PLOS Medicine	10.1371/journal.pmed.1003817	10.1371/journal.pmed.1003817.r004E1
59	PLOS Medicine	10.1371/journal.pmed.1003817	10.1371/journal.pmed.1003817.r004R1
60	PLOS Medicine	10.1371/journal.pmed.1003817	10.1371/journal.pmed.1003817.r004R2
61	PLOS Medicine	10.1371/journal.pmed.1003817	10.1371/journal.pmed.1003817.r004R3
62	PLOS Medicine	10.1371/journal.pmed.1003820	10.1371/journal.pmed.1003820.r003E1
63	PLOS Medicine	10.1371/journal.pmed.1003820	10.1371/journal.pmed.1003820.r003R1
64	PLOS Medicine	10.1371/journal.pmed.1003820	10.1371/journal.pmed.1003820.r003R2
65	PLOS Medicine	10.1371/journal.pmed.1003820	10.1371/journal.pmed.1003820.r003R3
66	PLOS Medicine	10.1371/journal.pmed.1003820	10.1371/journal.pmed.1003820.r003R4
67	PLOS Medicine	10.1371/journal.pmed.1003822	10.1371/journal.pmed.1003822.r003E1
68	PLOS Medicine	10.1371/journal.pmed.1003822	10.1371/journal.pmed.1003822.r003R2
69	PLOS Medicine	10.1371/journal.pmed.1003822	10.1371/journal.pmed.1003822.r003R3
70	PLOS Medicine	10.1371/journal.pmed.1003823	10.1371/journal.pmed.1003823.r003E1
71	PLOS Medicine	10.1371/journal.pmed.1003823	10.1371/journal.pmed.1003823.r003R1
72	PLOS Medicine	10.1371/journal.pmed.1003823	10.1371/journal.pmed.1003823.r003R2
73	PLOS Medicine	10.1371/journal.pmed.1003823	10.1371/journal.pmed.1003823.r003R3
74	PLOS Medicine	10.1371/journal.pmed.1003828	10.1371/journal.pmed.1003828.r003E1
75	PLOS Medicine	10.1371/journal.pmed.1003828	10.1371/journal.pmed.1003828.r003R1
76	PLOS Medicine	10.1371/journal.pmed.1003828	10.1371/journal.pmed.1003828.r003R2
77	PLOS Medicine	10.1371/journal.pmed.1003828	10.1371/journal.pmed.1003828.r003R3
78	PLOS Medicine	10.1371/journal.pmed.1003828	10.1371/journal.pmed.1003828.r003R4
79	PLOS Medicine	10.1371/journal.pmed.1003830	10.1371/journal.pmed.1003830.r003E1
80	PLOS Medicine	10.1371/journal.pmed.1003830	10.1371/journal.pmed.1003830.r003R1
81	PLOS Medicine	10.1371/journal.pmed.1003830	10.1371/journal.pmed.1003830.r003R2
82	PLOS Medicine	10.1371/journal.pmed.1003830	10.1371/journal.pmed.1003830.r003R3
83	PLOS Medicine	10.1371/journal.pmed.1003830	10.1371/journal.pmed.1003830.r003R4
84	PLOS Medicine	10.1371/journal.pmed.1003831	10.1371/journal.pmed.1003831.r003E1
85	PLOS Medicine	10.1371/journal.pmed.1003831	10.1371/journal.pmed.1003831.r003R1
86	PLOS Medicine	10.1371/journal.pmed.1003831	10.1371/journal.pmed.1003831.r003R2
87	PLOS Medicine	10.1371/journal.pmed.1003831	10.1371/journal.pmed.1003831.r003R3
88	PLOS Medicine	10.1371/journal.pmed.1003831	10.1371/journal.pmed.1003831.r003R4
89	PLOS Medicine	10.1371/journal.pmed.1003833	10.1371/journal.pmed.1003833.r003E1
90	PLOS Medicine	10.1371/journal.pmed.1003833	10.1371/journal.pmed.1003833.r003R1
91	PLOS Medicine	10.1371/journal.pmed.1003833	10.1371/journal.pmed.1003833.r003R2
92	PLOS Medicine	10.1371/journal.pmed.1003833	10.1371/journal.pmed.1003833.r003R3
93	PLOS Medicine	10.1371/journal.pmed.1003833	10.1371/journal.pmed.1003833.r003R4
94	PLOS Medicine	10.1371/journal.pmed.1003837	10.1371/journal.pmed.1003837.r003E1
95	PLOS Medicine	10.1371/journal.pmed.1003837	10.1371/journal.pmed.1003837.r003R1
96	PLOS Medicine	10.1371/journal.pmed.1003837	10.1371/journal.pmed.1003837.r003R2
97	PLOS Medicine	10.1371/journal.pmed.1003837	10.1371/journal.pmed.1003837.r003R3
98	PLOS Medicine	10.1371/journal.pmed.1003839	10.1371/journal.pmed.1003839.r003E1
99	PLOS Medicine	10.1371/journal.pmed.1003839	10.1371/journal.pmed.1003839.r003E2
100	PLOS Medicine	10.1371/journal.pmed.1003839	10.1371/journal.pmed.1003839.r003R1
101	PLOS Medicine	10.1371/journal.pmed.1003839	10.1371/journal.pmed.1003839.r003R2
102	PLOS Medicine	10.1371/journal.pmed.1003839	10.1371/journal.pmed.1003839.r003R3
103	PLOS Medicine	10.1371/journal.pmed.1003840	10.1371/journal.pmed.1003840.r003E1
104	PLOS Medicine	10.1371/journal.pmed.1003840	10.1371/journal.pmed.1003840.r003R1
105	PLOS Medicine	10.1371/journal.pmed.1003840	10.1371/journal.pmed.1003840.r003R2
106	PLOS Medicine	10.1371/journal.pmed.1003840	10.1371/journal.pmed.1003840.r003R3
107	PLOS Medicine	10.1371/journal.pmed.1003840	10.1371/journal.pmed.1003840.r003R4
108	PLOS Medicine	10.1371/journal.pmed.1003840	10.1371/journal.pmed.1003840.r003R5
109	PLOS Medicine	10.1371/journal.pmed.1003841	10.1371/journal.pmed.1003841.r003E1
110	PLOS Medicine	10.1371/journal.pmed.1003841	10.1371/journal.pmed.1003841.r003R1
111	PLOS Medicine	10.1371/journal.pmed.1003841	10.1371/journal.pmed.1003841.r003R2
112	PLOS Medicine	10.1371/journal.pmed.1003841	10.1371/journal.pmed.1003841.r003R3
113	PLOS Medicine	10.1371/journal.pmed.1003841	10.1371/journal.pmed.1003841.r003R4
114	PLOS Medicine	10.1371/journal.pmed.1003842	10.1371/journal.pmed.1003842.r003E1
115	PLOS Medicine	10.1371/journal.pmed.1003842	10.1371/journal.pmed.1003842.r003R1
116	PLOS Medicine	10.1371/journal.pmed.1003842	10.1371/journal.pmed.1003842.r003R2
117	PLOS Medicine	10.1371/journal.pmed.1003842	10.1371/journal.pmed.1003842.r003R3
118	PLOS Medicine	10.1371/journal.pmed.1003843	10.1371/journal.pmed.1003843.r003E1
119	PLOS Medicine	10.1371/journal.pmed.1003843	10.1371/journal.pmed.1003843.r003R1
120	PLOS Medicine	10.1371/journal.pmed.1003843	10.1371/journal.pmed.1003843.r003R2
121	PLOS Medicine	10.1371/journal.pmed.1003843	10.1371/journal.pmed.1003843.r003R3
122	PLOS Medicine	10.1371/journal.pmed.1003843	10.1371/journal.pmed.1003843.r003R4
123	PLOS Medicine	10.1371/journal.pmed.1003843	10.1371/journal.pmed.1003843.r003R5
124	PLOS Medicine	10.1371/journal.pmed.1003846	10.1371/journal.pmed.1003846.r003E1
125	PLOS Medicine	10.1371/journal.pmed.1003846	10.1371/journal.pmed.1003846.r003R1
126	PLOS Medicine	10.1371/journal.pmed.1003846	10.1371/journal.pmed.1003846.r003R2
127	PLOS Medicine	10.1371/journal.pmed.1003846	10.1371/journal.pmed.1003846.r003R3
128	PLOS Medicine	10.1371/journal.pmed.1003847	10.1371/journal.pmed.1003847.r003E1
129	PLOS Medicine	10.1371/journal.pmed.1003847	10.1371/journal.pmed.1003847.r003R1
130	PLOS Medicine	10.1371/journal.pmed.1003847	10.1371/journal.pmed.1003847.r003R2
131	PLOS Medicine	10.1371/journal.pmed.1003847	10.1371/journal.pmed.1003847.r003R3
132	PLOS Medicine	10.1371/journal.pmed.1003847	10.1371/journal.pmed.1003847.r003R4
133	PLOS Medicine	10.1371/journal.pmed.1003847	10.1371/journal.pmed.1003847.r003R5
134	PLOS Medicine	10.1371/journal.pmed.1003848	10.1371/journal.pmed.1003848.r003E1
135	PLOS Medicine	10.1371/journal.pmed.1003848	10.1371/journal.pmed.1003848.r003R1
136	PLOS Medicine	10.1371/journal.pmed.1003848	10.1371/journal.pmed.1003848.r003R2
137	PLOS Medicine	10.1371/journal.pmed.1003848	10.1371/journal.pmed.1003848.r003R3
138	PLOS Medicine	10.1371/journal.pmed.1003849	10.1371/journal.pmed.1003849.r003E1
139	PLOS Medicine	10.1371/journal.pmed.1003849	10.1371/journal.pmed.1003849.r003R1
140	PLOS Medicine	10.1371/journal.pmed.1003849	10.1371/journal.pmed.1003849.r003R2
141	PLOS Medicine	10.1371/journal.pmed.1003849	10.1371/journal.pmed.1003849.r003R3
142	PLOS Medicine	10.1371/journal.pmed.1003849	10.1371/journal.pmed.1003849.r003R4
143	PLOS Medicine	10.1371/journal.pmed.1003849	10.1371/journal.pmed.1003849.r003R5
144	PLOS Medicine	10.1371/journal.pmed.1003851	10.1371/journal.pmed.1003851.r003E1
145	PLOS Medicine	10.1371/journal.pmed.1003851	10.1371/journal.pmed.1003851.r003R1
146	PLOS Medicine	10.1371/journal.pmed.1003851	10.1371/journal.pmed.1003851.r003R2
147	PLOS Medicine	10.1371/journal.pmed.1003851	10.1371/journal.pmed.1003851.r003R3
148	PLOS Medicine	10.1371/journal.pmed.1003856	10.1371/journal.pmed.1003856.r003E1
149	PLOS Medicine	10.1371/journal.pmed.1003856	10.1371/journal.pmed.1003856.r003R1
150	PLOS Medicine	10.1371/journal.pmed.1003856	10.1371/journal.pmed.1003856.r003R2
151	PLOS Medicine	10.1371/journal.pmed.1003856	10.1371/journal.pmed.1003856.r003R3
152	PLOS Medicine	10.1371/journal.pmed.1003859	10.1371/journal.pmed.1003859.r003E1
153	PLOS Medicine	10.1371/journal.pmed.1003859	10.1371/journal.pmed.1003859.r003R1
154	PLOS Medicine	10.1371/journal.pmed.1003859	10.1371/journal.pmed.1003859.r003R2
155	PLOS Medicine	10.1371/journal.pmed.1003859	10.1371/journal.pmed.1003859.r003R3
156	PLOS Medicine	10.1371/journal.pmed.1003859	10.1371/journal.pmed.1003859.r003R4
157	PLOS Medicine	10.1371/journal.pmed.1003861	10.1371/journal.pmed.1003861.r003R1
158	PLOS Medicine	10.1371/journal.pmed.1003861	10.1371/journal.pmed.1003861.r003R2
159	PLOS Medicine	10.1371/journal.pmed.1003861	10.1371/journal.pmed.1003861.r003R3
160	PLOS Medicine	10.1371/journal.pmed.1003861	10.1371/journal.pmed.1003861.r003R4
161	PLOS Medicine	10.1371/journal.pmed.1003862	10.1371/journal.pmed.1003862.r003E1
162	PLOS Medicine	10.1371/journal.pmed.1003862	10.1371/journal.pmed.1003862.r003R1
163	PLOS Medicine	10.1371/journal.pmed.1003862	10.1371/journal.pmed.1003862.r003R2
164	PLOS Medicine	10.1371/journal.pmed.1003862	10.1371/journal.pmed.1003862.r003R3
165	PLOS Medicine	10.1371/journal.pmed.1003862	10.1371/journal.pmed.1003862.r003R4
166	PLOS Medicine	10.1371/journal.pmed.1003866	10.1371/journal.pmed.1003866.r004R1
167	PLOS Medicine	10.1371/journal.pmed.1003870	10.1371/journal.pmed.1003870.r003E1
168	PLOS Medicine	10.1371/journal.pmed.1003870	10.1371/journal.pmed.1003870.r003R1
169	PLOS Medicine	10.1371/journal.pmed.1003870	10.1371/journal.pmed.1003870.r003R2
170	PLOS Medicine	10.1371/journal.pmed.1003870	10.1371/journal.pmed.1003870.r003R3
171	PLOS Medicine	10.1371/journal.pmed.1003871	10.1371/journal.pmed.1003871.r003E1
172	PLOS Medicine	10.1371/journal.pmed.1003871	10.1371/journal.pmed.1003871.r003R1
173	PLOS Medicine	10.1371/journal.pmed.1003871	10.1371/journal.pmed.1003871.r003R3
174	PLOS Medicine	10.1371/journal.pmed.1003871	10.1371/journal.pmed.1003871.r003R4
175	PLOS Medicine	10.1371/journal.pmed.1003874	10.1371/journal.pmed.1003874.r003E1
176	PLOS Medicine	10.1371/journal.pmed.1003874	10.1371/journal.pmed.1003874.r003R1
177	PLOS Medicine	10.1371/journal.pmed.1003874	10.1371/journal.pmed.1003874.r003R2
178	PLOS Medicine	10.1371/journal.pmed.1003874	10.1371/journal.pmed.1003874.r003R3
179	PLOS Medicine	10.1371/journal.pmed.1003875	10.1371/journal.pmed.1003875.r003E1
180	PLOS Medicine	10.1371/journal.pmed.1003875	10.1371/journal.pmed.1003875.r003R1
181	PLOS Medicine	10.1371/journal.pmed.1003875	10.1371/journal.pmed.1003875.r003R2
182	PLOS Medicine	10.1371/journal.pmed.1003875	10.1371/journal.pmed.1003875.r003R3
183	PLOS Medicine	10.1371/journal.pmed.1003875	10.1371/journal.pmed.1003875.r003R4
184	PLOS Medicine	10.1371/journal.pmed.1003875	10.1371/journal.pmed.1003875.r003R5
185	PLOS Medicine	10.1371/journal.pmed.1003877	10.1371/journal.pmed.1003877.r003E1
186	PLOS Medicine	10.1371/journal.pmed.1003877	10.1371/journal.pmed.1003877.r003R1
187	PLOS Medicine	10.1371/journal.pmed.1003877	10.1371/journal.pmed.1003877.r003R2
188	PLOS Medicine	10.1371/journal.pmed.1003877	10.1371/journal.pmed.1003877.r003R4
189	PLOS Medicine	10.1371/journal.pmed.1003877	10.1371/journal.pmed.1003877.r003R5
190	PLOS Medicine	10.1371/journal.pmed.1003878	10.1371/journal.pmed.1003878.r003E1
191	PLOS Medicine	10.1371/journal.pmed.1003878	10.1371/journal.pmed.1003878.r003R1
192	PLOS Medicine	10.1371/journal.pmed.1003878	10.1371/journal.pmed.1003878.r003R2
193	PLOS Medicine	10.1371/journal.pmed.1003878	10.1371/journal.pmed.1003878.r003R3
194	PLOS Medicine	10.1371/journal.pmed.1003881	10.1371/journal.pmed.1003881.r003E1
195	PLOS Medicine	10.1371/journal.pmed.1003881	10.1371/journal.pmed.1003881.r003R1
196	PLOS Medicine	10.1371/journal.pmed.1003881	10.1371/journal.pmed.1003881.r003R2
197	PLOS Medicine	10.1371/journal.pmed.1003881	10.1371/journal.pmed.1003881.r003R3
198	PLOS Medicine	10.1371/journal.pmed.1003887	10.1371/journal.pmed.1003887.r003E1
199	PLOS Medicine	10.1371/journal.pmed.1003887	10.1371/journal.pmed.1003887.r003R1
200	PLOS Medicine	10.1371/journal.pmed.1003887	10.1371/journal.pmed.1003887.r003R2
201	PLOS Medicine	10.1371/journal.pmed.1003887	10.1371/journal.pmed.1003887.r003R3
202	PLOS Medicine	10.1371/journal.pmed.1003889	10.1371/journal.pmed.1003889.r003R3
203	PLOS Medicine	10.1371/journal.pmed.1003892	10.1371/journal.pmed.1003892.r003E1
204	PLOS Medicine	10.1371/journal.pmed.1003892	10.1371/journal.pmed.1003892.r003E2
205	PLOS Medicine	10.1371/journal.pmed.1003892	10.1371/journal.pmed.1003892.r003R1
206	PLOS Medicine	10.1371/journal.pmed.1003892	10.1371/journal.pmed.1003892.r003R2
207	PLOS Medicine	10.1371/journal.pmed.1003892	10.1371/journal.pmed.1003892.r003R3
208	PLOS Medicine	10.1371/journal.pmed.1003892	10.1371/journal.pmed.1003892.r003R4
209	PLOS Medicine	10.1371/journal.pmed.1003893	10.1371/journal.pmed.1003893.r003E1
210	PLOS Medicine	10.1371/journal.pmed.1003893	10.1371/journal.pmed.1003893.r003E2
211	PLOS Medicine	10.1371/journal.pmed.1003893	10.1371/journal.pmed.1003893.r003R1
212	PLOS Medicine	10.1371/journal.pmed.1003893	10.1371/journal.pmed.1003893.r003R2
213	PLOS Medicine	10.1371/journal.pmed.1003893	10.1371/journal.pmed.1003893.r003R3
214	PLOS Medicine	10.1371/journal.pmed.1003895	10.1371/journal.pmed.1003895.r003E1
215	PLOS Medicine	10.1371/journal.pmed.1003895	10.1371/journal.pmed.1003895.r003R1
216	PLOS Medicine	10.1371/journal.pmed.1003895	10.1371/journal.pmed.1003895.r003R2
217	PLOS Medicine	10.1371/journal.pmed.1003895	10.1371/journal.pmed.1003895.r003R3
218	PLOS Medicine	10.1371/journal.pmed.1003895	10.1371/journal.pmed.1003895.r003R4
219	PLOS Medicine	10.1371/journal.pmed.1003897	10.1371/journal.pmed.1003897.r003E1
220	PLOS Medicine	10.1371/journal.pmed.1003897	10.1371/journal.pmed.1003897.r003R1
221	PLOS Medicine	10.1371/journal.pmed.1003897	10.1371/journal.pmed.1003897.r003R2
222	PLOS Medicine	10.1371/journal.pmed.1003897	10.1371/journal.pmed.1003897.r003R3
223	PLOS Medicine	10.1371/journal.pmed.1003897	10.1371/journal.pmed.1003897.r003R4
224	PLOS Medicine	10.1371/journal.pmed.1003900	10.1371/journal.pmed.1003900.r003E1
225	PLOS Medicine	10.1371/journal.pmed.1003900	10.1371/journal.pmed.1003900.r003R1
226	PLOS Medicine	10.1371/journal.pmed.1003900	10.1371/journal.pmed.1003900.r003R2
227	PLOS Medicine	10.1371/journal.pmed.1003900	10.1371/journal.pmed.1003900.r003R3
228	PLOS Medicine	10.1371/journal.pmed.1003900	10.1371/journal.pmed.1003900.r003R4
229	PLOS Medicine	10.1371/journal.pmed.1003904	10.1371/journal.pmed.1003904.r003E1
230	PLOS Medicine	10.1371/journal.pmed.1003904	10.1371/journal.pmed.1003904.r003R1
231	PLOS Medicine	10.1371/journal.pmed.1003904	10.1371/journal.pmed.1003904.r003R2
232	PLOS Medicine	10.1371/journal.pmed.1003904	10.1371/journal.pmed.1003904.r003R3
233	PLOS Medicine	10.1371/journal.pmed.1003905	10.1371/journal.pmed.1003905.r004E1
234	PLOS Medicine	10.1371/journal.pmed.1003905	10.1371/journal.pmed.1003905.r004R1
235	PLOS Medicine	10.1371/journal.pmed.1003907	10.1371/journal.pmed.1003907.r003E1
236	PLOS Medicine	10.1371/journal.pmed.1003907	10.1371/journal.pmed.1003907.r003R1
237	PLOS Medicine	10.1371/journal.pmed.1003907	10.1371/journal.pmed.1003907.r003R2
238	PLOS Medicine	10.1371/journal.pmed.1003907	10.1371/journal.pmed.1003907.r003R3
239	PLOS Medicine	10.1371/journal.pmed.1003909	10.1371/journal.pmed.1003909.r004E1
240	PLOS Medicine	10.1371/journal.pmed.1003909	10.1371/journal.pmed.1003909.r004R1
241	PLOS Medicine	10.1371/journal.pmed.1003909	10.1371/journal.pmed.1003909.r004R2
242	PLOS Medicine	10.1371/journal.pmed.1003909	10.1371/journal.pmed.1003909.r004R3
243	PLOS Medicine	10.1371/journal.pmed.1003909	10.1371/journal.pmed.1003909.r004R4
244	PLOS Medicine	10.1371/journal.pmed.1003910	10.1371/journal.pmed.1003910.r003E1
245	PLOS Medicine	10.1371/journal.pmed.1003910	10.1371/journal.pmed.1003910.r003R1
246	PLOS Medicine	10.1371/journal.pmed.1003910	10.1371/journal.pmed.1003910.r003R2
247	PLOS Medicine	10.1371/journal.pmed.1003910	10.1371/journal.pmed.1003910.r003R3
248	PLOS Medicine	10.1371/journal.pmed.1003915	10.1371/journal.pmed.1003915.r003E1
249	PLOS Medicine	10.1371/journal.pmed.1003915	10.1371/journal.pmed.1003915.r003R1
250	PLOS Medicine	10.1371/journal.pmed.1003915	10.1371/journal.pmed.1003915.r003R2
251	PLOS Medicine	10.1371/journal.pmed.1003915	10.1371/journal.pmed.1003915.r003R3
252	PLOS Medicine	10.1371/journal.pmed.1003919	10.1371/journal.pmed.1003919.r003R3
253	PLOS Medicine	10.1371/journal.pmed.1003920	10.1371/journal.pmed.1003920.r003E1
254	PLOS Medicine	10.1371/journal.pmed.1003920	10.1371/journal.pmed.1003920.r003R1
255	PLOS Medicine	10.1371/journal.pmed.1003920	10.1371/journal.pmed.1003920.r003R2
256	PLOS Medicine	10.1371/journal.pmed.1003920	10.1371/journal.pmed.1003920.r003R3
257	PLOS Medicine	10.1371/journal.pmed.1003920	10.1371/journal.pmed.1003920.r003R4
258	PLOS Medicine	10.1371/journal.pmed.1003922	10.1371/journal.pmed.1003922.r002E1
259	PLOS Medicine	10.1371/journal.pmed.1003922	10.1371/journal.pmed.1003922.r002R1
260	PLOS Medicine	10.1371/journal.pmed.1003922	10.1371/journal.pmed.1003922.r002R2
261	PLOS Medicine	10.1371/journal.pmed.1003922	10.1371/journal.pmed.1003922.r002R3
262	PLOS Medicine	10.1371/journal.pmed.1003926	10.1371/journal.pmed.1003926.r003E1
263	PLOS Medicine	10.1371/journal.pmed.1003926	10.1371/journal.pmed.1003926.r003R1
264	PLOS Medicine	10.1371/journal.pmed.1003926	10.1371/journal.pmed.1003926.r003R2
265	PLOS Medicine	10.1371/journal.pmed.1003926	10.1371/journal.pmed.1003926.r003R3
266	PLOS Medicine	10.1371/journal.pmed.1003927	10.1371/journal.pmed.1003927.r003E1
267	PLOS Medicine	10.1371/journal.pmed.1003927	10.1371/journal.pmed.1003927.r003R1
268	PLOS Medicine	10.1371/journal.pmed.1003927	10.1371/journal.pmed.1003927.r003R2
269	PLOS Medicine	10.1371/journal.pmed.1003927	10.1371/journal.pmed.1003927.r003R3
270	PLOS Medicine	10.1371/journal.pmed.1003928	10.1371/journal.pmed.1003928.r003E1
271	PLOS Medicine	10.1371/journal.pmed.1003928	10.1371/journal.pmed.1003928.r003R1
272	PLOS Medicine	10.1371/journal.pmed.1003928	10.1371/journal.pmed.1003928.r003R2
273	PLOS Medicine	10.1371/journal.pmed.1003928	10.1371/journal.pmed.1003928.r003R3
274	PLOS Medicine	10.1371/journal.pmed.1003928	10.1371/journal.pmed.1003928.r003R4
275	PLOS Medicine	10.1371/journal.pmed.1003930	10.1371/journal.pmed.1003930.r003E1
276	PLOS Medicine	10.1371/journal.pmed.1003930	10.1371/journal.pmed.1003930.r003R1
277	PLOS Medicine	10.1371/journal.pmed.1003930	10.1371/journal.pmed.1003930.r003R2
278	PLOS Medicine	10.1371/journal.pmed.1003930	10.1371/journal.pmed.1003930.r003R3
279	PLOS Medicine	10.1371/journal.pmed.1003931	10.1371/journal.pmed.1003931.r002E1
280	PLOS Medicine	10.1371/journal.pmed.1003931	10.1371/journal.pmed.1003931.r002R1
281	PLOS Medicine	10.1371/journal.pmed.1003931	10.1371/journal.pmed.1003931.r002R2
282	PLOS Medicine	10.1371/journal.pmed.1003931	10.1371/journal.pmed.1003931.r002R3
283	PLOS Medicine	10.1371/journal.pmed.1003932	10.1371/journal.pmed.1003932.r003E1
284	PLOS Medicine	10.1371/journal.pmed.1003932	10.1371/journal.pmed.1003932.r003R1
285	PLOS Medicine	10.1371/journal.pmed.1003932	10.1371/journal.pmed.1003932.r003R2
286	PLOS Medicine	10.1371/journal.pmed.1003932	10.1371/journal.pmed.1003932.r003R3
287	PLOS Medicine	10.1371/journal.pmed.1003932	10.1371/journal.pmed.1003932.r003R4
288	PLOS Medicine	10.1371/journal.pmed.1003932	10.1371/journal.pmed.1003932.r003E2
289	PLOS Medicine	10.1371/journal.pmed.1003933	10.1371/journal.pmed.1003933.r005E1
290	PLOS Medicine	10.1371/journal.pmed.1003933	10.1371/journal.pmed.1003933.r005R1
291	PLOS Medicine	10.1371/journal.pmed.1003933	10.1371/journal.pmed.1003933.r005R2
292	PLOS Medicine	10.1371/journal.pmed.1003933	10.1371/journal.pmed.1003933.r005R4
293	PLOS Medicine	10.1371/journal.pmed.1003933	10.1371/journal.pmed.1003933.r005R5
294	PLOS Medicine	10.1371/journal.pmed.1003943	10.1371/journal.pmed.1003943.r003E1
295	PLOS Medicine	10.1371/journal.pmed.1003943	10.1371/journal.pmed.1003943.r003R1
296	PLOS Medicine	10.1371/journal.pmed.1003943	10.1371/journal.pmed.1003943.r003R2
297	PLOS Medicine	10.1371/journal.pmed.1003943	10.1371/journal.pmed.1003943.r003R3
298	PLOS Medicine	10.1371/journal.pmed.1003944	10.1371/journal.pmed.1003944.r003E1
299	PLOS Medicine	10.1371/journal.pmed.1003944	10.1371/journal.pmed.1003944.r003R1
300	PLOS Medicine	10.1371/journal.pmed.1003944	10.1371/journal.pmed.1003944.r003R2
301	PLOS Medicine	10.1371/journal.pmed.1003944	10.1371/journal.pmed.1003944.r003R3
302	PLOS Medicine	10.1371/journal.pmed.1003945	10.1371/journal.pmed.1003945.r003E1
303	PLOS Medicine	10.1371/journal.pmed.1003945	10.1371/journal.pmed.1003945.r003R1
304	PLOS Medicine	10.1371/journal.pmed.1003945	10.1371/journal.pmed.1003945.r003R2
305	PLOS Medicine	10.1371/journal.pmed.1003945	10.1371/journal.pmed.1003945.r003R3
306	PLOS Medicine	10.1371/journal.pmed.1003945	10.1371/journal.pmed.1003945.r003R4
307	PLOS Medicine	10.1371/journal.pmed.1003946	10.1371/journal.pmed.1003946.r003E1
308	PLOS Medicine	10.1371/journal.pmed.1003946	10.1371/journal.pmed.1003946.r003R1
309	PLOS Medicine	10.1371/journal.pmed.1003946	10.1371/journal.pmed.1003946.r003R2
310	PLOS Medicine	10.1371/journal.pmed.1003946	10.1371/journal.pmed.1003946.r003R3
311	PLOS Medicine	10.1371/journal.pmed.1003946	10.1371/journal.pmed.1003946.r003R4
312	PLOS Medicine	10.1371/journal.pmed.1003950	10.1371/journal.pmed.1003950.r003E1
313	PLOS Medicine	10.1371/journal.pmed.1003950	10.1371/journal.pmed.1003950.r003E2
314	PLOS Medicine	10.1371/journal.pmed.1003950	10.1371/journal.pmed.1003950.r003R1
315	PLOS Medicine	10.1371/journal.pmed.1003950	10.1371/journal.pmed.1003950.r003R2
316	PLOS Medicine	10.1371/journal.pmed.1003950	10.1371/journal.pmed.1003950.r003R3
317	PLOS Medicine	10.1371/journal.pmed.1003950	10.1371/journal.pmed.1003950.r003R4
318	PLOS Medicine	10.1371/journal.pmed.1003951	10.1371/journal.pmed.1003951.r003E1
319	PLOS Medicine	10.1371/journal.pmed.1003951	10.1371/journal.pmed.1003951.r003R1
320	PLOS Medicine	10.1371/journal.pmed.1003951	10.1371/journal.pmed.1003951.r003R2
321	PLOS Medicine	10.1371/journal.pmed.1003951	10.1371/journal.pmed.1003951.r003R3
322	PLOS Medicine	10.1371/journal.pmed.1003952	10.1371/journal.pmed.1003952.r003E1
323	PLOS Medicine	10.1371/journal.pmed.1003952	10.1371/journal.pmed.1003952.r003R1
324	PLOS Medicine	10.1371/journal.pmed.1003952	10.1371/journal.pmed.1003952.r003R2
325	PLOS Medicine	10.1371/journal.pmed.1003952	10.1371/journal.pmed.1003952.r003R3

## Sheet: PLOS_Biology
CASE	JN	ARTICLEID	REVIEWID
1	PLOS Biology	10.1371/journal.pbio.3000968	10.1371/journal.pbio.3000968.r003R1
2	PLOS Biology	10.1371/journal.pbio.3000968	10.1371/journal.pbio.3000968.r003R2
3	PLOS Biology	10.1371/journal.pbio.3000968	10.1371/journal.pbio.3000968.r003R3
4	PLOS Biology	10.1371/journal.pbio.3001055	10.1371/journal.pbio.3001055.r003R1
5	PLOS Biology	10.1371/journal.pbio.3001065	10.1371/journal.pbio.3001065.r004R1
6	PLOS Biology	10.1371/journal.pbio.3001065	10.1371/journal.pbio.3001065.r004R2
7	PLOS Biology	10.1371/journal.pbio.3001085	10.1371/journal.pbio.3001085.r003R1
8	PLOS Biology	10.1371/journal.pbio.3001085	10.1371/journal.pbio.3001085.r003R2
9	PLOS Biology	10.1371/journal.pbio.3001085	10.1371/journal.pbio.3001085.r003R3
10	PLOS Biology	10.1371/journal.pbio.3001119	10.1371/journal.pbio.3001119.r003R1
11	PLOS Biology	10.1371/journal.pbio.3001119	10.1371/journal.pbio.3001119.r003R2
12	PLOS Biology	10.1371/journal.pbio.3001119	10.1371/journal.pbio.3001119.r003R3
13	PLOS Biology	10.1371/journal.pbio.3001133	10.1371/journal.pbio.3001133.r003R1
14	PLOS Biology	10.1371/journal.pbio.3001133	10.1371/journal.pbio.3001133.r003R2
15	PLOS Biology	10.1371/journal.pbio.3001133	10.1371/journal.pbio.3001133.r003R3
16	PLOS Biology	10.1371/journal.pbio.3001133	10.1371/journal.pbio.3001133.r003E1
17	PLOS Biology	10.1371/journal.pbio.3001136	10.1371/journal.pbio.3001136.r003E1
18	PLOS Biology	10.1371/journal.pbio.3001136	10.1371/journal.pbio.3001136.r003R1
19	PLOS Biology	10.1371/journal.pbio.3001136	10.1371/journal.pbio.3001136.r003R2
20	PLOS Biology	10.1371/journal.pbio.3001160	10.1371/journal.pbio.3001160.r003R1
21	PLOS Biology	10.1371/journal.pbio.3001160	10.1371/journal.pbio.3001160.r003R2
22	PLOS Biology	10.1371/journal.pbio.3001225	10.1371/journal.pbio.3001225.r003R1
23	PLOS Biology	10.1371/journal.pbio.3001225	10.1371/journal.pbio.3001225.r003R2
24	PLOS Biology	10.1371/journal.pbio.3001225	10.1371/journal.pbio.3001225.r003R3
25	PLOS Biology	10.1371/journal.pbio.3001225	10.1371/journal.pbio.3001225.r003R4
26	PLOS Biology	10.1371/journal.pbio.3001232	10.1371/journal.pbio.3001232.r003R1
27	PLOS Biology	10.1371/journal.pbio.3001232	10.1371/journal.pbio.3001232.r003R2
28	PLOS Biology	10.1371/journal.pbio.3001232	10.1371/journal.pbio.3001232.r003R3
29	PLOS Biology	10.1371/journal.pbio.3001257	10.1371/journal.pbio.3001257.r003R1
30	PLOS Biology	10.1371/journal.pbio.3001257	10.1371/journal.pbio.3001257.r003R2
31	PLOS Biology	10.1371/journal.pbio.3001257	10.1371/journal.pbio.3001257.r003R3
32	PLOS Biology	10.1371/journal.pbio.3001276	10.1371/journal.pbio.3001276.r003R1
33	PLOS Biology	10.1371/journal.pbio.3001276	10.1371/journal.pbio.3001276.r003R2
34	PLOS Biology	10.1371/journal.pbio.3001276	10.1371/journal.pbio.3001276.r003R3
35	PLOS Biology	10.1371/journal.pbio.3001276	10.1371/journal.pbio.3001276.r003E1
36	PLOS Biology	10.1371/journal.pbio.3001285	10.1371/journal.pbio.3001285.r003R1
37	PLOS Biology	10.1371/journal.pbio.3001285	10.1371/journal.pbio.3001285.r003R2
38	PLOS Biology	10.1371/journal.pbio.3001285	10.1371/journal.pbio.3001285.r003R3
39	PLOS Biology	10.1371/journal.pbio.3001287	10.1371/journal.pbio.3001287.r003R1
40	PLOS Biology	10.1371/journal.pbio.3001287	10.1371/journal.pbio.3001287.r003R2
41	PLOS Biology	10.1371/journal.pbio.3001287	10.1371/journal.pbio.3001287.r003R3
42	PLOS Biology	10.1371/journal.pbio.3001296	10.1371/journal.pbio.3001296.r003E1
43	PLOS Biology	10.1371/journal.pbio.3001296	10.1371/journal.pbio.3001296.r003R1
44	PLOS Biology	10.1371/journal.pbio.3001296	10.1371/journal.pbio.3001296.r003R2
45	PLOS Biology	10.1371/journal.pbio.3001296	10.1371/journal.pbio.3001296.r003R3
46	PLOS Biology	10.1371/journal.pbio.3001309	10.1371/journal.pbio.3001309.r003R1
47	PLOS Biology	10.1371/journal.pbio.3001309	10.1371/journal.pbio.3001309.r003R2
48	PLOS Biology	10.1371/journal.pbio.3001309	10.1371/journal.pbio.3001309.r003R3
49	PLOS Biology	10.1371/journal.pbio.3001313	10.1371/journal.pbio.3001313.r003R1
50	PLOS Biology	10.1371/journal.pbio.3001313	10.1371/journal.pbio.3001313.r003R2
51	PLOS Biology	10.1371/journal.pbio.3001313	10.1371/journal.pbio.3001313.r003R3
52	PLOS Biology	10.1371/journal.pbio.3001313	10.1371/journal.pbio.3001313.r003R3
53	PLOS Biology	10.1371/journal.pbio.3001317	10.1371/journal.pbio.3001317.r003R1
54	PLOS Biology	10.1371/journal.pbio.3001317	10.1371/journal.pbio.3001317.r003R2
55	PLOS Biology	10.1371/journal.pbio.3001328	10.1371/journal.pbio.3001328.r003E1
56	PLOS Biology	10.1371/journal.pbio.3001328	10.1371/journal.pbio.3001328.r003R1
57	PLOS Biology	10.1371/journal.pbio.3001328	10.1371/journal.pbio.3001328.r003R2
58	PLOS Biology	10.1371/journal.pbio.3001328	10.1371/journal.pbio.3001328.r003R3
59	PLOS Biology	10.1371/journal.pbio.3001330	10.1371/journal.pbio.3001330.r003E1
60	PLOS Biology	10.1371/journal.pbio.3001330	10.1371/journal.pbio.3001330.r003R1
61	PLOS Biology	10.1371/journal.pbio.3001330	10.1371/journal.pbio.3001330.r003R2
62	PLOS Biology	10.1371/journal.pbio.3001330	10.1371/journal.pbio.3001330.r003R3
63	PLOS Biology	10.1371/journal.pbio.3001330	10.1371/journal.pbio.3001330.r003R4
64	PLOS Biology	10.1371/journal.pbio.3001334	10.1371/journal.pbio.3001334.r003R1
65	PLOS Biology	10.1371/journal.pbio.3001334	10.1371/journal.pbio.3001334.r003R2
66	PLOS Biology	10.1371/journal.pbio.3001334	10.1371/journal.pbio.3001334.r003R3
67	PLOS Biology	10.1371/journal.pbio.3001336	10.1371/journal.pbio.3001336.r003R1
68	PLOS Biology	10.1371/journal.pbio.3001336	10.1371/journal.pbio.3001336.r003R2
69	PLOS Biology	10.1371/journal.pbio.3001336	10.1371/journal.pbio.3001336.r003R3
70	PLOS Biology	10.1371/journal.pbio.3001336	10.1371/journal.pbio.3001336.r003R4
71	PLOS Biology	10.1371/journal.pbio.3001337	10.1371/journal.pbio.3001337.r003R1
72	PLOS Biology	10.1371/journal.pbio.3001337	10.1371/journal.pbio.3001337.r003R2
73	PLOS Biology	10.1371/journal.pbio.3001337	10.1371/journal.pbio.3001337.r003R3
74	PLOS Biology	10.1371/journal.pbio.3001344	10.1371/journal.pbio.3001344.r003R1
75	PLOS Biology	10.1371/journal.pbio.3001344	10.1371/journal.pbio.3001344.r003R2
76	PLOS Biology	10.1371/journal.pbio.3001347	10.1371/journal.pbio.3001347.r003R1
77	PLOS Biology	10.1371/journal.pbio.3001347	10.1371/journal.pbio.3001347.r003R2
78	PLOS Biology	10.1371/journal.pbio.3001347	10.1371/journal.pbio.3001347.r003R3
79	PLOS Biology	10.1371/journal.pbio.3001348	10.1371/journal.pbio.3001348.r001R1
80	PLOS Biology	10.1371/journal.pbio.3001348	10.1371/journal.pbio.3001348.r001R2
81	PLOS Biology	10.1371/journal.pbio.3001348	10.1371/journal.pbio.3001348.r001R3
82	PLOS Biology	10.1371/journal.pbio.3001350	10.1371/journal.pbio.3001350.r003R1
83	PLOS Biology	10.1371/journal.pbio.3001350	10.1371/journal.pbio.3001350.r003R2
84	PLOS Biology	10.1371/journal.pbio.3001350	10.1371/journal.pbio.3001350.r003R3
85	PLOS Biology	10.1371/journal.pbio.3001357	10.1371/journal.pbio.3001357.r003R1
86	PLOS Biology	10.1371/journal.pbio.3001357	10.1371/journal.pbio.3001357.r003R2
87	PLOS Biology	10.1371/journal.pbio.3001357	10.1371/journal.pbio.3001357.r003R3
88	PLOS Biology	10.1371/journal.pbio.3001359	10.1371/journal.pbio.3001359.r003R1
89	PLOS Biology	10.1371/journal.pbio.3001359	10.1371/journal.pbio.3001359.r003R2
90	PLOS Biology	10.1371/journal.pbio.3001360	10.1371/journal.pbio.3001360.r003E1
91	PLOS Biology	10.1371/journal.pbio.3001360	10.1371/journal.pbio.3001360.r003R1
92	PLOS Biology	10.1371/journal.pbio.3001360	10.1371/journal.pbio.3001360.r003R2
93	PLOS Biology	10.1371/journal.pbio.3001360	10.1371/journal.pbio.3001360.r003R3
94	PLOS Biology	10.1371/journal.pbio.3001361	10.1371/journal.pbio.3001361.r001R1
95	PLOS Biology	10.1371/journal.pbio.3001361	10.1371/journal.pbio.3001361.r001R2
96	PLOS Biology	10.1371/journal.pbio.3001361	10.1371/journal.pbio.3001361.r001R3
97	PLOS Biology	10.1371/journal.pbio.3001363	10.1371/journal.pbio.3001363.r003R1
98	PLOS Biology	10.1371/journal.pbio.3001363	10.1371/journal.pbio.3001363.r003R2
99	PLOS Biology	10.1371/journal.pbio.3001367	10.1371/journal.pbio.3001367.r001R1
100	PLOS Biology	10.1371/journal.pbio.3001367	10.1371/journal.pbio.3001367.r001R2
101	PLOS Biology	10.1371/journal.pbio.3001367	10.1371/journal.pbio.3001367.r001R3
102	PLOS Biology	10.1371/journal.pbio.3001367	10.1371/journal.pbio.3001367.r001R4
103	PLOS Biology	10.1371/journal.pbio.3001370	10.1371/journal.pbio.3001370.r003R1
104	PLOS Biology	10.1371/journal.pbio.3001370	10.1371/journal.pbio.3001370.r003R2
105	PLOS Biology	10.1371/journal.pbio.3001376	10.1371/journal.pbio.3001376.r003R1
106	PLOS Biology	10.1371/journal.pbio.3001376	10.1371/journal.pbio.3001376.r003R2
107	PLOS Biology	10.1371/journal.pbio.3001376	10.1371/journal.pbio.3001376.r003R3
108	PLOS Biology	10.1371/journal.pbio.3001377	10.1371/journal.pbio.3001377.r003R1
109	PLOS Biology	10.1371/journal.pbio.3001377	10.1371/journal.pbio.3001377.r003R2
110	PLOS Biology	10.1371/journal.pbio.3001383	10.1371/journal.pbio.3001383.r003R1
111	PLOS Biology	10.1371/journal.pbio.3001383	10.1371/journal.pbio.3001383.r003R2
112	PLOS Biology	10.1371/journal.pbio.3001383	10.1371/journal.pbio.3001383.r003R3
113	PLOS Biology	10.1371/journal.pbio.3001383	10.1371/journal.pbio.3001383.r003R4
114	PLOS Biology	10.1371/journal.pbio.3001385	10.1371/journal.pbio.3001385.r003R1
115	PLOS Biology	10.1371/journal.pbio.3001385	10.1371/journal.pbio.3001385.r003R2
116	PLOS Biology	10.1371/journal.pbio.3001390	10.1371/journal.pbio.3001390.r003R1
117	PLOS Biology	10.1371/journal.pbio.3001390	10.1371/journal.pbio.3001390.r003R2
118	PLOS Biology	10.1371/journal.pbio.3001392	10.1371/journal.pbio.3001392.r003R1
119	PLOS Biology	10.1371/journal.pbio.3001392	10.1371/journal.pbio.3001392.r003R2
120	PLOS Biology	10.1371/journal.pbio.3001392	10.1371/journal.pbio.3001392.r003R3
121	PLOS Biology	10.1371/journal.pbio.3001392	10.1371/journal.pbio.3001392.r003R4
122	PLOS Biology	10.1371/journal.pbio.3001393	10.1371/journal.pbio.3001393.r003R1
123	PLOS Biology	10.1371/journal.pbio.3001393	10.1371/journal.pbio.3001393.r003R2
124	PLOS Biology	10.1371/journal.pbio.3001393	10.1371/journal.pbio.3001393.r003R3
125	PLOS Biology	10.1371/journal.pbio.3001394	10.1371/journal.pbio.3001394.r003R1
126	PLOS Biology	10.1371/journal.pbio.3001394	10.1371/journal.pbio.3001394.r003R2
127	PLOS Biology	10.1371/journal.pbio.3001398	10.1371/journal.pbio.3001398.r005R1
128	PLOS Biology	10.1371/journal.pbio.3001398	10.1371/journal.pbio.3001398.r005R2
129	PLOS Biology	10.1371/journal.pbio.3001398	10.1371/journal.pbio.3001398.r005R3
130	PLOS Biology	10.1371/journal.pbio.3001399	10.1371/journal.pbio.3001399.r001R1
131	PLOS Biology	10.1371/journal.pbio.3001399	10.1371/journal.pbio.3001399.r001R2
132	PLOS Biology	10.1371/journal.pbio.3001399	10.1371/journal.pbio.3001399.r001R3
133	PLOS Biology	10.1371/journal.pbio.3001399	10.1371/journal.pbio.3001399.r001R4
134	PLOS Biology	10.1371/journal.pbio.3001410	10.1371/journal.pbio.3001410.r003R1
135	PLOS Biology	10.1371/journal.pbio.3001410	10.1371/journal.pbio.3001410.r003R2
136	PLOS Biology	10.1371/journal.pbio.3001410	10.1371/journal.pbio.3001410.r003R3
137	PLOS Biology	10.1371/journal.pbio.3001420	10.1371/journal.pbio.3001420.r003R1
138	PLOS Biology	10.1371/journal.pbio.3001420	10.1371/journal.pbio.3001420.r003R2
139	PLOS Biology	10.1371/journal.pbio.3001420	10.1371/journal.pbio.3001420.r003R3
140	PLOS Biology	10.1371/journal.pbio.3001420	10.1371/journal.pbio.3001420.r003R4
141	PLOS Biology	10.1371/journal.pbio.3001423	10.1371/journal.pbio.3001423.r003R1
142	PLOS Biology	10.1371/journal.pbio.3001423	10.1371/journal.pbio.3001423.r003R2
143	PLOS Biology	10.1371/journal.pbio.3001428	10.1371/journal.pbio.3001428.r001R1
144	PLOS Biology	10.1371/journal.pbio.3001428	10.1371/journal.pbio.3001428.r001R2
145	PLOS Biology	10.1371/journal.pbio.3001428	10.1371/journal.pbio.3001428.r001R3
146	PLOS Biology	10.1371/journal.pbio.3001431	10.1371/journal.pbio.3001431.r003R1
147	PLOS Biology	10.1371/journal.pbio.3001431	10.1371/journal.pbio.3001431.r003R2
148	PLOS Biology	10.1371/journal.pbio.3001431	10.1371/journal.pbio.3001431.r003R3
149	PLOS Biology	10.1371/journal.pbio.3001431	10.1371/journal.pbio.3001431.r003R4
150	PLOS Biology	10.1371/journal.pbio.3001432	10.1371/journal.pbio.3001432.r001R1
151	PLOS Biology	10.1371/journal.pbio.3001432	10.1371/journal.pbio.3001432.r001R2
152	PLOS Biology	10.1371/journal.pbio.3001432	10.1371/journal.pbio.3001432.r001R3
153	PLOS Biology	10.1371/journal.pbio.3001434	10.1371/journal.pbio.3001434.r001R1
154	PLOS Biology	10.1371/journal.pbio.3001434	10.1371/journal.pbio.3001434.r001R2
155	PLOS Biology	10.1371/journal.pbio.3001434	10.1371/journal.pbio.3001434.r001R3
156	PLOS Biology	10.1371/journal.pbio.3001435	10.1371/journal.pbio.3001435.r003R1
157	PLOS Biology	10.1371/journal.pbio.3001435	10.1371/journal.pbio.3001435.r003R2
158	PLOS Biology	10.1371/journal.pbio.3001435	10.1371/journal.pbio.3001435.r003R3
159	PLOS Biology	10.1371/journal.pbio.3001439	10.1371/journal.pbio.3001439.r003R1
160	PLOS Biology	10.1371/journal.pbio.3001439	10.1371/journal.pbio.3001439.r003R2
161	PLOS Biology	10.1371/journal.pbio.3001439	10.1371/journal.pbio.3001439.r003R3
162	PLOS Biology	10.1371/journal.pbio.3001439	10.1371/journal.pbio.3001439.r003R4
163	PLOS Biology	10.1371/journal.pbio.3001442	10.1371/journal.pbio.3001442.r003R1
164	PLOS Biology	10.1371/journal.pbio.3001442	10.1371/journal.pbio.3001442.r003R2
165	PLOS Biology	10.1371/journal.pbio.3001443	10.1371/journal.pbio.3001443.r003R1
166	PLOS Biology	10.1371/journal.pbio.3001443	10.1371/journal.pbio.3001443.r003R2
167	PLOS Biology	10.1371/journal.pbio.3001445	10.1371/journal.pbio.3001445.r003R1
168	PLOS Biology	10.1371/journal.pbio.3001445	10.1371/journal.pbio.3001445.r003R2
169	PLOS Biology	10.1371/journal.pbio.3001445	10.1371/journal.pbio.3001445.r003R3
170	PLOS Biology	10.1371/journal.pbio.3001445	10.1371/journal.pbio.3001445.r003R1
171	PLOS Biology	10.1371/journal.pbio.3001445	10.1371/journal.pbio.3001445.r003R2
172	PLOS Biology	10.1371/journal.pbio.3001445	10.1371/journal.pbio.3001445.r003R3
173	PLOS Biology	10.1371/journal.pbio.3001450	10.1371/journal.pbio.3001450.r001R1
174	PLOS Biology	10.1371/journal.pbio.3001450	10.1371/journal.pbio.3001450.r001R2
175	PLOS Biology	10.1371/journal.pbio.3001450	10.1371/journal.pbio.3001450.r001R3
176	PLOS Biology	10.1371/journal.pbio.3001455	10.1371/journal.pbio.3001455.r001R1
177	PLOS Biology	10.1371/journal.pbio.3001455	10.1371/journal.pbio.3001455.r001R2
178	PLOS Biology	10.1371/journal.pbio.3001455	10.1371/journal.pbio.3001455.r001R3
179	PLOS Biology	10.1371/journal.pbio.3001456	10.1371/journal.pbio.3001456.r003R1
180	PLOS Biology	10.1371/journal.pbio.3001456	10.1371/journal.pbio.3001456.r003R2
181	PLOS Biology	10.1371/journal.pbio.3001456	10.1371/journal.pbio.3001456.r003R3
182	PLOS Biology	10.1371/journal.pbio.3001456	10.1371/journal.pbio.3001456.r003R4
183	PLOS Biology	10.1371/journal.pbio.3001457	10.1371/journal.pbio.3001457.r003R1
184	PLOS Biology	10.1371/journal.pbio.3001457	10.1371/journal.pbio.3001457.r003R2
185	PLOS Biology	10.1371/journal.pbio.3001457	10.1371/journal.pbio.3001457.r003R3
186	PLOS Biology	10.1371/journal.pbio.3001457	10.1371/journal.pbio.3001457.r003R4
187	PLOS Biology	10.1371/journal.pbio.3001463	10.1371/journal.pbio.3001463.r003R1
188	PLOS Biology	10.1371/journal.pbio.3001463	10.1371/journal.pbio.3001463.r003R2
189	PLOS Biology	10.1371/journal.pbio.3001463	10.1371/journal.pbio.3001463.r003R3
190	PLOS Biology	10.1371/journal.pbio.3001470	10.1371/journal.pbio.3001470.r003R1
191	PLOS Biology	10.1371/journal.pbio.3001470	10.1371/journal.pbio.3001470.r003R2
192	PLOS Biology	10.1371/journal.pbio.3001470	10.1371/journal.pbio.3001470.r003R3
193	PLOS Biology	10.1371/journal.pbio.3001474	10.1371/journal.pbio.3001474.r003R1
194	PLOS Biology	10.1371/journal.pbio.3001474	10.1371/journal.pbio.3001474.r003R2
195	PLOS Biology	10.1371/journal.pbio.3001474	10.1371/journal.pbio.3001474.r003R3
196	PLOS Biology	10.1371/journal.pbio.3001480	10.1371/journal.pbio.3001480.r003R1
197	PLOS Biology	10.1371/journal.pbio.3001480	10.1371/journal.pbio.3001480.r003R2
198	PLOS Biology	10.1371/journal.pbio.3001480	10.1371/journal.pbio.3001480.r003R3
199	PLOS Biology	10.1371/journal.pbio.3001483	10.1371/journal.pbio.3001483.r003R1
200	PLOS Biology	10.1371/journal.pbio.3001483	10.1371/journal.pbio.3001483.r003R2
201	PLOS Biology	10.1371/journal.pbio.3001487	10.1371/journal.pbio.3001487.r003R1
202	PLOS Biology	10.1371/journal.pbio.3001487	10.1371/journal.pbio.3001487.r003R2
203	PLOS Biology	10.1371/journal.pbio.3001491	10.1371/journal.pbio.3001491.r003R1
204	PLOS Biology	10.1371/journal.pbio.3001491	10.1371/journal.pbio.3001491.r003R2
205	PLOS Biology	10.1371/journal.pbio.3001491	10.1371/journal.pbio.3001491.r003R3
206	PLOS Biology	10.1371/journal.pbio.3001493	10.1371/journal.pbio.3001493.r001R1
207	PLOS Biology	10.1371/journal.pbio.3001493	10.1371/journal.pbio.3001493.r001R2
208	PLOS Biology	10.1371/journal.pbio.3001493	10.1371/journal.pbio.3001493.r001R3
209	PLOS Biology	10.1371/journal.pbio.3001495	10.1371/journal.pbio.3001495.r003R1
210	PLOS Biology	10.1371/journal.pbio.3001495	10.1371/journal.pbio.3001495.r003R2
211	PLOS Biology	10.1371/journal.pbio.3001495	10.1371/journal.pbio.3001495.r003R3
212	PLOS Biology	10.1371/journal.pbio.3001495	10.1371/journal.pbio.3001495.r003E1
213	PLOS Biology	10.1371/journal.pbio.3001502	10.1371/journal.pbio.3001502.r003R1
214	PLOS Biology	10.1371/journal.pbio.3001502	10.1371/journal.pbio.3001502.r003R2
215	PLOS Biology	10.1371/journal.pbio.3001502	10.1371/journal.pbio.3001502.r003R3
216	PLOS Biology	10.1371/journal.pbio.3001511	10.1371/journal.pbio.3001511.r003R1
217	PLOS Biology	10.1371/journal.pbio.3001511	10.1371/journal.pbio.3001511.r003R2
218	PLOS Biology	10.1371/journal.pbio.3001511	10.1371/journal.pbio.3001511.r003R3
219	PLOS Biology	10.1371/journal.pbio.3001511	10.1371/journal.pbio.3001511.r003R4
220	PLOS Biology	10.1371/journal.pbio.3001520	10.1371/journal.pbio.3001520.r003R1
221	PLOS Biology	10.1371/journal.pbio.3001520	10.1371/journal.pbio.3001520.r003R3
222	PLOS Biology	10.1371/journal.pbio.3001523	10.1371/journal.pbio.3001523.r003R1
223	PLOS Biology	10.1371/journal.pbio.3001523	10.1371/journal.pbio.3001523.r003R2
224	PLOS Biology	10.1371/journal.pbio.3001523	10.1371/journal.pbio.3001523.r003R3
225	PLOS Biology	10.1371/journal.pbio.3001530	10.1371/journal.pbio.3001530.r003R1
226	PLOS Biology	10.1371/journal.pbio.3001530	10.1371/journal.pbio.3001530.r003R2
227	PLOS Biology	10.1371/journal.pbio.3001530	10.1371/journal.pbio.3001530.r003R3
228	PLOS Biology	10.1371/journal.pbio.3001548	10.1371/journal.pbio.3001548.r003R1
229	PLOS Biology	10.1371/journal.pbio.3001548	10.1371/journal.pbio.3001548.r003R2
230	PLOS Biology	10.1371/journal.pbio.3001548	10.1371/journal.pbio.3001548.r003R3
231	PLOS Biology	10.1371/journal.pbio.3001548	10.1371/journal.pbio.3001548.r003R4
232	PLOS Biology	10.1371/journal.pbio.3001556	10.1371/journal.pbio.3001556.r003R1
233	PLOS Biology	10.1371/journal.pbio.3001556	10.1371/journal.pbio.3001556.r003R2
234	PLOS Biology	10.1371/journal.pbio.3001560	10.1371/journal.pbio.3001560.r001R1
235	PLOS Biology	10.1371/journal.pbio.3001560	10.1371/journal.pbio.3001560.r001R2
236	PLOS Biology	10.1371/journal.pbio.3001560	10.1371/journal.pbio.3001560.r001R3
237	PLOS Biology	10.1371/journal.pbio.3001562	10.1371/journal.pbio.3001562.r003R1
238	PLOS Biology	10.1371/journal.pbio.3001562	10.1371/journal.pbio.3001562.r003R2
239	PLOS Biology	10.1371/journal.pbio.3001562	10.1371/journal.pbio.3001562.r003R3
240	PLOS Biology	10.1371/journal.pbio.3001565	10.1371/journal.pbio.3001565.r003R1
241	PLOS Biology	10.1371/journal.pbio.3001565	10.1371/journal.pbio.3001565.r003R2
242	PLOS Biology	10.1371/journal.pbio.3001565	10.1371/journal.pbio.3001565.r003R3
243	PLOS Biology	10.1371/journal.pbio.3001581	10.1371/journal.pbio.3001581.r003R1
244	PLOS Biology	10.1371/journal.pbio.3001581	10.1371/journal.pbio.3001581.r003R2
245	PLOS Biology	10.1371/journal.pbio.3001585	10.1371/journal.pbio.3001585.r003R1
246	PLOS Biology	10.1371/journal.pbio.3001585	10.1371/journal.pbio.3001585.r003R2
247	PLOS Biology	10.1371/journal.pbio.3001585	10.1371/journal.pbio.3001585.r003R3
248	PLOS Biology	10.1371/journal.pbio.3001585	10.1371/journal.pbio.3001585.r003R4
249	PLOS Biology	10.1371/journal.pbio.3001594	10.1371/journal.pbio.3001594.r003R1
250	PLOS Biology	10.1371/journal.pbio.3001594	10.1371/journal.pbio.3001594.r003R2
251	PLOS Biology	10.1371/journal.pbio.3001596	10.1371/journal.pbio.3001596.r003R1
252	PLOS Biology	10.1371/journal.pbio.3001596	10.1371/journal.pbio.3001596.r003R2
253	PLOS Biology	10.1371/journal.pbio.3001596	10.1371/journal.pbio.3001596.r003R3

## Sheet: BMC_Medicine
CASE	JN	ARTICLEID	REVIEWID
1	BMC Medicine	s12916-019-1443-1	12916_2019_1443_ReviewerReport_V0_R2
2	BMC Medicine	s12916-019-1443-1	12916_2019_1443_ReviewerReport_V0_R1
3	BMC Medicine	s12916-019-1467-6	12916_2019_1467_ReviewerReport_V0_R1
4	BMC Medicine	s12916-019-1467-6	12916_2019_1467_ReviewerReport_V0_R2
5	BMC Medicine	s12916-019-1467-6	12916_2019_1467_ReviewerReport_V0_R3
6	BMC Medicine	s12916-019-1475-6	12916_2019_1475_ReviewerReport_V0_R2
7	BMC Medicine	s12916-019-1475-6	12916_2019_1475_ReviewerReport_V0_R3
8	BMC Medicine	s12916-019-1475-6	12916_2019_1475_ReviewerReport_V0_R1
9	BMC Medicine	s12916-019-1476-5	12916_2019_1476_ReviewerReport_V0_R1
10	BMC Medicine	s12916-019-1476-5	12916_2019_1476_ReviewerReport_V0_R2
11	BMC Medicine	s12916-020-01528-7	12916_2020_1528_ReviewerReport_V0_R2
12	BMC Medicine	s12916-020-01528-7	12916_2020_1528_ReviewerReport_V0_R1
13	BMC Medicine	s12916-020-01528-7	12916_2020_1528_ReviewerReport_V1_R2
14	BMC Medicine	s12916-020-01528-7	12916_2020_1528_ReviewerReport_V1_R1
15	BMC Medicine	s12916-020-01530-z	12916_2020_1530_ReviewerReport_V0_R1
16	BMC Medicine	s12916-020-01530-z	12916_2020_1530_ReviewerReport_V0_R2
17	BMC Medicine	s12916-020-01530-z	12916_2020_1530_ReviewerReport_V1_R2
18	BMC Medicine	s12916-020-01530-z	12916_2020_1530_ReviewerReport_V1_R1
19	BMC Medicine	s12916-020-01532-x	12916_2020_1532_ReviewerReport_V0_R2
20	BMC Medicine	s12916-020-01532-x	12916_2020_1532_ReviewerReport_V0_R4
21	BMC Medicine	s12916-020-01532-x	12916_2020_1532_ReviewerReport_V1_R2
22	BMC Medicine	s12916-020-01532-x	12916_2020_1532_ReviewerReport_V1_R4
23	BMC Medicine	s12916-020-01540-x	12916_2020_1540_ReviewerReport_V0_R2
24	BMC Medicine	s12916-020-01540-x	12916_2020_1540_ReviewerReport_V0_R1
25	BMC Medicine	s12916-020-01540-x	12916_2020_1540_ReviewerReport_V0_R3
26	BMC Medicine	s12916-020-01540-x	12916_2020_1540_ReviewerReport_V1_R3
27	BMC Medicine	s12916-020-01540-x	12916_2020_1540_ReviewerReport_V1_R2
28	BMC Medicine	s12916-020-01541-w	12916_2020_1541_ReviewerReport_V0_R1
29	BMC Medicine	s12916-020-01541-w	12916_2020_1541_ReviewerReport_V0_R2
30	BMC Medicine	s12916-020-01541-w	12916_2020_1541_ReviewerReport_V1_R1
31	BMC Medicine	s12916-020-01541-w	12916_2020_1541_ReviewerReport_V1_R2
32	BMC Medicine	s12916-020-01542-9	12916_2020_1542_ReviewerReport_V0_R1
33	BMC Medicine	s12916-020-01542-9	12916_2020_1542_ReviewerReport_V0_R3
34	BMC Medicine	s12916-020-01542-9	12916_2020_1542_ReviewerReport_V1_R3
35	BMC Medicine	s12916-020-01542-9	12916_2020_1542_ReviewerReport_V1_R1
36	BMC Medicine	s12916-020-01543-8	12916_2020_1543_ReviewerReport_V0_R1
37	BMC Medicine	s12916-020-01543-8	12916_2020_1543_ReviewerReport_V0_R2
38	BMC Medicine	s12916-020-01543-8	12916_2020_1543_ReviewerReport_V1_R1
39	BMC Medicine	s12916-020-01543-8	12916_2020_1543_ReviewerReport_V1_R2
40	BMC Medicine	s12916-020-01549-2	12916_2020_1549_ReviewerReport_V0_R2
41	BMC Medicine	s12916-020-01549-2	12916_2020_1549_ReviewerReport_V0_R1
42	BMC Medicine	s12916-020-01549-2	12916_2020_1549_ReviewerReport_V0_R3
43	BMC Medicine	s12916-020-01549-2	12916_2020_1549_ReviewerReport_V1_R2
44	BMC Medicine	s12916-020-01549-2	12916_2020_1549_ReviewerReport_V1_R3
45	BMC Medicine	s12916-020-01559-0	12916_2020_1559_ReviewerReport_V0_R1
46	BMC Medicine	s12916-020-01559-0	12916_2020_1559_ReviewerReport_V0_R2
47	BMC Medicine	s12916-020-01559-0	12916_2020_1559_ReviewerReport_V1_R2
48	BMC Medicine	s12916-020-01562-5	12916_2020_1562_ReviewerReport_V0_R3
49	BMC Medicine	s12916-020-01562-5	12916_2020_1562_ReviewerReport_V0_R1
50	BMC Medicine	s12916-020-01562-5	12916_2020_1562_ReviewerReport_V0_R2
51	BMC Medicine	s12916-020-01562-5	12916_2020_1562_ReviewerReport_V0_R4
52	BMC Medicine	s12916-020-01562-5	12916_2020_1562_ReviewerReport_V1_R2
53	BMC Medicine	s12916-020-01562-5	12916_2020_1562_ReviewerReport_V1_R1
54	BMC Medicine	s12916-020-01562-5	12916_2020_1562_ReviewerReport_V1_R3
55	BMC Medicine	s12916-020-01564-3	12916_2020_1564_ReviewerReport_V0_R1
56	BMC Medicine	s12916-020-01564-3	12916_2020_1564_ReviewerReport_V0_R2
57	BMC Medicine	s12916-020-01564-3	12916_2020_1564_ReviewerReport_V1_R2
58	BMC Medicine	s12916-020-01564-3	12916_2020_1564_ReviewerReport_V1_R1
59	BMC Medicine	s12916-020-01565-2	12916_2020_1565_ReviewerReport_V1_R2
60	BMC Medicine	s12916-020-01565-2	12916_2020_1565_ReviewerReport_V1_R3
61	BMC Medicine	s12916-020-01566-1	12916_2020_1566_ReviewerReport_V0_R1
62	BMC Medicine	s12916-020-01566-1	12916_2020_1566_ReviewerReport_V0_R3
63	BMC Medicine	s12916-020-01566-1	12916_2020_1566_ReviewerReport_V1_R1
64	BMC Medicine	s12916-020-01567-0	12916_2020_1567_ReviewerReport_V0_R2
65	BMC Medicine	s12916-020-01567-0	12916_2020_1567_ReviewerReport_V0_R1
66	BMC Medicine	s12916-020-01567-0	12916_2020_1567_ReviewerReport_V1_R2
67	BMC Medicine	s12916-020-01567-0	12916_2020_1567_ReviewerReport_V1_R1
68	BMC Medicine	s12916-020-01578-x	12916_2020_1578_ReviewerReport_V0_R1
69	BMC Medicine	s12916-020-01578-x	12916_2020_1578_ReviewerReport_V0_R2
70	BMC Medicine	s12916-020-01578-x	12916_2020_1578_ReviewerReport_V1_R2
71	BMC Medicine	s12916-020-01578-x	12916_2020_1578_ReviewerReport_V1_R1
72	BMC Medicine	s12916-020-01580-3	12916_2020_1580_ReviewerReport_V0_R1
73	BMC Medicine	s12916-020-01580-3	12916_2020_1580_ReviewerReport_V0_R2
74	BMC Medicine	s12916-020-01580-3	12916_2020_1580_ReviewerReport_V1_R2
75	BMC Medicine	s12916-020-01580-3	12916_2020_1580_ReviewerReport_V1_R1
76	BMC Medicine	s12916-020-01582-1	12916_2020_1582_ReviewerReport_V0_R3
77	BMC Medicine	s12916-020-01582-1	12916_2020_1582_ReviewerReport_V0_R1
78	BMC Medicine	s12916-020-01582-1	12916_2020_1582_ReviewerReport_V1_R1
79	BMC Medicine	s12916-020-01582-1	12916_2020_1582_ReviewerReport_V1_R3
80	BMC Medicine	s12916-020-01590-1	12916_2020_1590_ReviewerReport_V0_R2
81	BMC Medicine	s12916-020-01590-1	12916_2020_1590_ReviewerReport_V0_R1
82	BMC Medicine	s12916-020-01590-1	12916_2020_1590_ReviewerReport_V1_R2
83	BMC Medicine	s12916-020-01590-1	12916_2020_1590_ReviewerReport_V1_R1
84	BMC Medicine	s12916-020-01591-0	12916_2020_1591_ReviewerReport_V0_R1
85	BMC Medicine	s12916-020-01591-0	12916_2020_1591_ReviewerReport_V0_R2
86	BMC Medicine	s12916-020-01591-0	12916_2020_1591_ReviewerReport_V1_R2
87	BMC Medicine	s12916-020-01591-0	12916_2020_1591_ReviewerReport_V1_R1
88	BMC Medicine	s12916-020-01598-7	12916_2020_1598_ReviewerReport_V0_R1
89	BMC Medicine	s12916-020-01598-7	12916_2020_1598_ReviewerReport_V0_R2
90	BMC Medicine	s12916-020-01598-7	12916_2020_1598_ReviewerReport_V1_R1
91	BMC Medicine	s12916-020-01614-w	12916_2020_1614_ReviewerReport_V0_R1
92	BMC Medicine	s12916-020-01614-w	12916_2020_1614_ReviewerReport_V0_R2
93	BMC Medicine	s12916-020-01618-6	12916_2020_1618_ReviewerReport_V0_R1
94	BMC Medicine	s12916-020-01618-6	12916_2020_1618_ReviewerReport_V0_R2
95	BMC Medicine	s12916-020-01623-9	12916_2020_1623_ReviewerReport_V0_R5
96	BMC Medicine	s12916-020-01623-9	12916_2020_1623_ReviewerReport_V0_R6
97	BMC Medicine	s12916-020-01623-9	12916_2020_1623_ReviewerReport_V1_R6
98	BMC Medicine	s12916-020-01623-9	12916_2020_1623_ReviewerReport_V1_R5
99	BMC Medicine	s12916-020-01624-8	12916_2020_1624_ReviewerReport_V0_R1
100	BMC Medicine	s12916-020-01624-8	12916_2020_1624_ReviewerReport_V0_R4
101	BMC Medicine	s12916-020-01624-8	12916_2020_1624_ReviewerReport_V0_R3
102	BMC Medicine	s12916-020-01634-6	12916_2020_1634_ReviewerReport_V0_R1
103	BMC Medicine	s12916-020-01634-6	12916_2020_1634_ReviewerReport_V0_R2
104	BMC Medicine	s12916-020-01634-6	12916_2020_1634_ReviewerReport_V1_R1
105	BMC Medicine	s12916-020-01634-6	12916_2020_1634_ReviewerReport_V1_R2
106	BMC Medicine	s12916-020-01644-4	12916_2020_1644_ReviewerReport_V0_R2
107	BMC Medicine	s12916-020-01644-4	12916_2020_1644_ReviewerReport_V0_R1
108	BMC Medicine	s12916-020-01652-4	12916_2020_1652_ReviewerReport_V1_R2
109	BMC Medicine	s12916-020-01652-4	12916_2020_1652_ReviewerReport_V1_R1
110	BMC Medicine	s12916-020-01653-3	12916_2020_1653_ReviewerReport_V0_R1
111	BMC Medicine	s12916-020-01653-3	12916_2020_1653_ReviewerReport_V0_R2
112	BMC Medicine	s12916-020-01653-3	12916_2020_1653_ReviewerReport_V0_R4
113	BMC Medicine	s12916-020-01654-2	12916_2020_1654_ReviewerReport_V0_R2
114	BMC Medicine	s12916-020-01654-2	12916_2020_1654_ReviewerReport_V0_R1
115	BMC Medicine	s12916-020-01654-2	12916_2020_1654_ReviewerReport_V0_R3
116	BMC Medicine	s12916-020-01654-2	12916_2020_1654_ReviewerReport_V0_R4
117	BMC Medicine	s12916-020-01654-2	12916_2020_1654_ReviewerReport_V0_R5
118	BMC Medicine	s12916-020-01656-0	12916_2020_1656_ReviewerReport_V0_R1
119	BMC Medicine	s12916-020-01656-0	12916_2020_1656_ReviewerReport_V0_R2
120	BMC Medicine	s12916-020-01664-0	12916_2020_1664_ReviewerReport_V0_R2
121	BMC Medicine	s12916-020-01664-0	12916_2020_1664_ReviewerReport_V0_R1
122	BMC Medicine	s12916-020-01677-9	12916_2020_1677_ReviewerReport_V0_R3
123	BMC Medicine	s12916-020-01677-9	12916_2020_1677_ReviewerReport_V0_R1
124	BMC Medicine	s12916-020-01677-9	12916_2020_1677_ReviewerReport_V0_R2
125	BMC Medicine	s12916-020-01685-9	12916_2020_1685_ReviewerReport_V0_R2
126	BMC Medicine	s12916-020-01685-9	12916_2020_1685_ReviewerReport_V0_R1
127	BMC Medicine	s12916-020-01699-3	12916_2020_1699_ReviewerReport_V0_R1
128	BMC Medicine	s12916-020-01699-3	12916_2020_1699_ReviewerReport_V0_R3
129	BMC Medicine	s12916-020-01699-3	12916_2020_1699_ReviewerReport_V0_R2
130	BMC Medicine	s12916-020-01726-3	12916_2020_1726_ReviewerReport_V0_R1
131	BMC Medicine	s12916-020-01726-3	12916_2020_1726_ReviewerReport_V0_R3
132	BMC Medicine	s12916-020-01726-3	12916_2020_1726_ReviewerReport_V0_R2
133	BMC Medicine	s12916-020-01730-7	12916_2020_1644_ReviewerReport_V1_R1
134	BMC Medicine	s12916-020-01730-7	12916_2020_1730_ReviewerReport_V0_R2
135	BMC Medicine	s12916-020-01730-7	12916_2020_1730_ReviewerReport_V0_R3
136	BMC Medicine	s12916-020-01732-5	12916_2020_1732_ReviewerReport_V0_R1
137	BMC Medicine	s12916-020-01732-5	12916_2020_1732_ReviewerReport_V0_R2
138	BMC Medicine	s12916-020-01744-1	12916_2020_1744_ReviewerReport_V0_R1
139	BMC Medicine	s12916-020-01744-1	12916_2020_1744_ReviewerReport_V0_R2
140	BMC Medicine	s12916-020-01745-0	12916_2020_1745_ReviewerReport_V0_R2
141	BMC Medicine	s12916-020-01745-0	12916_2020_1745_ReviewerReport_V0_R1
142	BMC Medicine	s12916-020-01746-z	12916_2020_1746_ReviewerReport_V0_R1
143	BMC Medicine	s12916-020-01746-z	12916_2020_1746_ReviewerReport_V0_R2
144	BMC Medicine	s12916-020-01752-1	12916_2020_1752_ReviewerReport_V0_R1
145	BMC Medicine	s12916-020-01752-1	12916_2020_1752_ReviewerReport_V0_R3
146	BMC Medicine	s12916-020-01752-1	12916_2020_1752_ReviewerReport_V0_R2
147	BMC Medicine	s12916-020-01753-0	12916_2020_1753_ReviewerReport_V0_R1
148	BMC Medicine	s12916-020-01753-0	12916_2020_1753_ReviewerReport_V0_R2
149	BMC Medicine	s12916-020-01764-x	12916_2020_1764_ReviewerReport_V0_R2
150	BMC Medicine	s12916-020-01764-x	12916_2020_1764_ReviewerReport_V0_R3
151	BMC Medicine	s12916-020-01767-8	12916_2020_1767_ReviewerReport_V0_R1
152	BMC Medicine	s12916-020-01767-8	12916_2020_1767_ReviewerReport_V0_R3
153	BMC Medicine	s12916-020-01767-8	12916_2020_1767_ReviewerReport_V0_R2
154	BMC Medicine	s12916-020-01768-7	12916_2020_1768_ReviewerReport_V0_R1
155	BMC Medicine	s12916-020-01768-7	12916_2020_1768_ReviewerReport_V0_R2
156	BMC Medicine	s12916-020-01773-w	12916_2020_1773_ReviewerReport_V0_R2
157	BMC Medicine	s12916-020-01773-w	12916_2020_1773_ReviewerReport_V0_R3
158	BMC Medicine	s12916-020-01774-9	12916_2020_1774_ReviewerReport_V0_R2
159	BMC Medicine	s12916-020-01774-9	12916_2020_1774_ReviewerReport_V0_R3
160	BMC Medicine	s12916-020-01782-9	12916_2020_1782_ReviewerReport_V0_R1
161	BMC Medicine	s12916-020-01782-9	12916_2020_1782_ReviewerReport_V0_R2
162	BMC Medicine	s12916-020-01782-9	12916_2020_1782_ReviewerReport_V0_R3
163	BMC Medicine	s12916-020-01787-4	12916_2020_1787_ReviewerReport_V0_R1
164	BMC Medicine	s12916-020-01787-4	12916_2020_1787_ReviewerReport_V0_R2
165	BMC Medicine	s12916-020-01787-4	12916_2020_1787_ReviewerReport_V0_R3
166	BMC Medicine	s12916-020-01799-0	12916_2020_1799_ReviewerReport_V0_R1
167	BMC Medicine	s12916-020-01799-0	12916_2020_1799_ReviewerReport_V0_R3
168	BMC Medicine	s12916-020-01799-0	12916_2020_1799_ReviewerReport_V0_R2
169	BMC Medicine	s12916-020-01801-9	12916_2020_1801_ReviewerReport_V0_R1
170	BMC Medicine	s12916-020-01801-9	12916_2020_1801_ReviewerReport_V0_R2
171	BMC Medicine	s12916-020-01810-8	12916_2020_1810_ReviewerReport_V0_R1
172	BMC Medicine	s12916-020-01810-8	12916_2020_1810_ReviewerReport_V0_R2
173	BMC Medicine	s12916-020-01810-8	12916_2020_1810_ReviewerReport_V0_R3
174	BMC Medicine	s12916-020-01829-x	12916_2020_1829_ReviewerReport_V0_R1
175	BMC Medicine	s12916-020-01829-x	12916_2020_1829_ReviewerReport_V0_R2
176	BMC Medicine	s12916-020-01835-z	12916_2020_1835_ReviewerReport_V0_R2
177	BMC Medicine	s12916-020-01835-z	12916_2020_1835_ReviewerReport_V0_R1
178	BMC Medicine	s12916-020-01835-z	12916_2020_1835_ReviewerReport_V0_R4
179	BMC Medicine	s12916-020-01836-y	12916_2020_1836_ReviewerReport_V0_R1
180	BMC Medicine	s12916-020-01836-y	12916_2020_1836_ReviewerReport_V0_R3
181	BMC Medicine	s12916-020-01836-y	12916_2020_1836_ReviewerReport_V0_R2
182	BMC Medicine	s12916-020-01837-x	12916_2020_1837_ReviewerReport_V1_R1
183	BMC Medicine	s12916-020-01837-x	12916_2020_1837_ReviewerReport_V1_R2
184	BMC Medicine	s12916-020-01840-2	12916_2020_1840_ReviewerReport_V0_R4
185	BMC Medicine	s12916-020-01840-2	12916_2020_1840_ReviewerReport_V0_R1
186	BMC Medicine	s12916-020-01840-2	12916_2020_1840_ReviewerReport_V0_R3
187	BMC Medicine	s12916-020-01840-2	12916_2020_1840_ReviewerReport_V0_R2
188	BMC Medicine	s12916-020-01851-z	12916_2020_1851_ReviewerReport_V0_R1
189	BMC Medicine	s12916-020-01851-z	12916_2020_1851_ReviewerReport_V0_R2
190	BMC Medicine	s12916-020-01856-8	12916_2020_1856_ReviewerReport_V0_R1
191	BMC Medicine	s12916-020-01856-8	12916_2020_1856_ReviewerReport_V0_R2
192	BMC Medicine	s12916-020-01864-8	12916_2020_1864_ReviewerReport_V0_R3
193	BMC Medicine	s12916-020-01864-8	12916_2020_1864_ReviewerReport_V0_R2
194	BMC Medicine	s12916-020-01868-4	12916_2020_1868_ReviewerReport_V0_R1
195	BMC Medicine	s12916-020-01868-4	12916_2020_1868_ReviewerReport_V0_R2
196	BMC Medicine	s12916-020-01871-9	12916_2020_1871_ReviewerReport_V0_R4
197	BMC Medicine	s12916-020-01871-9	12916_2020_1871_ReviewerReport_V0_R2
198	BMC Medicine	s12916-020-01871-9	12916_2020_1871_ReviewerReport_V0_R1
199	BMC Medicine	s12916-020-01871-9	12916_2020_1871_ReviewerReport_V0_R3
200	BMC Medicine	s12916-020-01873-7	12916_2020_1873_ReviewerReport_V0_R3
201	BMC Medicine	s12916-020-01873-7	12916_2020_1873_ReviewerReport_V0_R1
202	BMC Medicine	s12916-020-01873-7	12916_2020_1873_ReviewerReport_V0_R2
203	BMC Medicine	s12916-020-01877-3	12916_2020_1877_ReviewerReport_V0_R2
204	BMC Medicine	s12916-020-01877-3	12916_2020_1877_ReviewerReport_V0_R1
205	BMC Medicine	s12916-020-01896-0	12916_2020_1896_ReviewerReport_V0_R2
206	BMC Medicine	s12916-020-01896-0	12916_2020_1896_ReviewerReport_V0_R1
207	BMC Medicine	s12916-020-1491-6	12916_2020_1491_ReviewerReport_V0_R3
208	BMC Medicine	s12916-020-1491-6	12916_2020_1491_ReviewerReport_V0_R2
209	BMC Medicine	s12916-020-1491-6	12916_2020_1491_ReviewerReport_V0_R4
210	BMC Medicine	s12916-020-1507-2	12916_2020_1507_ReviewerReport_V0_R1
211	BMC Medicine	s12916-020-1507-2	12916_2020_1507_ReviewerReport_V0_R2
212	BMC Medicine	s12916-020-1507-2	12916_2020_1507_ReviewerReport_V1_R2
213	BMC Medicine	s12916-021-01912-x	12916_2021_1912_ReviewerReport_V0_R1
214	BMC Medicine	s12916-021-01912-x	12916_2021_1912_ReviewerReport_V0_R4
215	BMC Medicine	s12916-021-01912-x	12916_2021_1912_ReviewerReport_V0_R3
216	BMC Medicine	s12916-021-01920-x	12916_2021_1920_ReviewerReport_V0_R1
217	BMC Medicine	s12916-021-01920-x	12916_2021_1920_ReviewerReport_V0_R2
218	BMC Medicine	s12916-021-01937-2	12916_2021_1937_ReviewerReport_V0_R1
219	BMC Medicine	s12916-021-01937-2	12916_2021_1937_ReviewerReport_V0_R2
220	BMC Medicine	s12916-021-01937-2	12916_2021_1937_ReviewerReport_V0_R3
221	BMC Medicine	s12916-021-01940-7	12916_2021_1940_ReviewerReport_V0_R1
222	BMC Medicine	s12916-021-01940-7	12916_2021_1940_ReviewerReport_V0_R3
223	BMC Medicine	s12916-021-01940-7	12916_2021_1940_ReviewerReport_V0_R4
224	BMC Medicine	s12916-021-01950-5	12916_2021_1950_ReviewerReport_V0_R1
225	BMC Medicine	s12916-021-01950-5	12916_2021_1950_ReviewerReport_V0_R3
226	BMC Medicine	s12916-021-01950-5	12916_2021_1950_ReviewerReport_V0_R2
227	BMC Medicine	s12916-021-01950-5	12916_2021_1950_ReviewerReport_V0_R4
228	BMC Medicine	s12916-021-01955-0	12916_2021_1955_ReviewerReport_V0_R1
229	BMC Medicine	s12916-021-01955-0	12916_2021_1955_ReviewerReport_V0_R2
230	BMC Medicine	s12916-021-01955-0	12916_2021_1955_ReviewerReport_V0_R3
231	BMC Medicine	s12916-021-01963-0	12916_2021_1963_ReviewerReport_V0_R2
232	BMC Medicine	s12916-021-01963-0	12916_2021_1963_ReviewerReport_V0_R1
233	BMC Medicine	s12916-021-01963-0	12916_2020_1870_ReviewerReport_V0_R1
234	BMC Medicine	s12916-021-01963-0	12916_2020_1870_ReviewerReport_V0_R3
235	BMC Medicine	s12916-021-01978-7	12916_2021_1978_ReviewerReport_V0_R2
236	BMC Medicine	s12916-021-01978-7	12916_2021_1978_ReviewerReport_V0_R4
237	BMC Medicine	s12916-021-01978-7	12916_2021_1978_ReviewerReport_V0_R1
238	BMC Medicine	s12916-021-01978-7	12916_2021_1978_ReviewerReport_V0_R3
239	BMC Medicine	s12916-021-01987-6	12916_2021_1987_ReviewerReport_V0_R2
240	BMC Medicine	s12916-021-01987-6	12916_2021_1987_ReviewerReport_V0_R3
241	BMC Medicine	s12916-021-01987-6	12916_2021_1987_ReviewerReport_V0_R1
242	BMC Medicine	s12916-021-01993-8	12916_2021_1993_ReviewerReport_V0_R3
243	BMC Medicine	s12916-021-01993-8	12916_2021_1993_ReviewerReport_V0_R1
244	BMC Medicine	s12916-021-01993-8	12916_2021_1993_ReviewerReport_V0_R2
245	BMC Medicine	s12916-021-01995-6	12916_2021_1995_ReviewerReport_V0_R2
246	BMC Medicine	s12916-021-01995-6	12916_2021_1995_ReviewerReport_V0_R1
247	BMC Medicine	s12916-021-02000-w	12916_2021_2000_ReviewerReport_V0_R2
248	BMC Medicine	s12916-021-02000-w	12916_2021_2000_ReviewerReport_V0_R1
249	BMC Medicine	s12916-021-02000-w	12916_2021_2000_ReviewerReport_V0_R3
250	BMC Medicine	s12916-021-02000-w	12916_2021_2000_ReviewerReport_V0_R4
251	BMC Medicine	s12916-021-02000-w	12916_2021_2000_ReviewerReport_V0_R5
252	BMC Medicine	s12916-021-02003-7	12916_2021_2003_ReviewerReport_V0_R2
253	BMC Medicine	s12916-021-02003-7	12916_2021_2003_ReviewerReport_V0_R4
254	BMC Medicine	s12916-021-02003-7	12916_2021_2003_ReviewerReport_V0_R3
255	BMC Medicine	s12916-021-02005-5	12916_2021_2005_ReviewerReport_V0_R2
256	BMC Medicine	s12916-021-02005-5	12916_2021_2005_ReviewerReport_V0_R1
257	BMC Medicine	s12916-021-02009-1	12916_2021_2009_ReviewerReport_V0_R1
258	BMC Medicine	s12916-021-02015-3	12916_2021_2015_ReviewerReport_V0_R1
259	BMC Medicine	s12916-021-02015-3	12916_2021_2015_ReviewerReport_V0_R2
260	BMC Medicine	s12916-021-02015-3	12916_2021_2015_ReviewerReport_V0_R4
261	BMC Medicine	s12916-021-02015-3	12916_2021_2015_ReviewerReport_V0_R3
262	BMC Medicine	s12916-021-02024-2	12916_2021_2024_ReviewerReport_V1_R1
263	BMC Medicine	s12916-021-02024-2	12916_2021_2024_ReviewerReport_V1_R2
264	BMC Medicine	s12916-021-02026-0	12916_2021_2026_ReviewerReport_V0_R1
265	BMC Medicine	s12916-021-02026-0	12916_2021_2026_ReviewerReport_V0_R3
266	BMC Medicine	s12916-021-02026-0	12916_2021_2026_ReviewerReport_V0_R2
267	BMC Medicine	s12916-021-02026-0	12916_2021_2026_ReviewerReport_V0_R4
268	BMC Medicine	s12916-021-02026-0	12916_2021_2026_ReviewerReport_V0_R5
269	BMC Medicine	s12916-021-02035-z	12916_2021_2035_ReviewerReport_V0_R3
270	BMC Medicine	s12916-021-02035-z	12916_2021_2035_ReviewerReport_V0_R1
271	BMC Medicine	s12916-021-02035-z	12916_2021_2035_ReviewerReport_V0_R2
272	BMC Medicine	s12916-021-02040-2	12916_2021_2040_ReviewerReport_V0_R1
273	BMC Medicine	s12916-021-02040-2	12916_2021_2040_ReviewerReport_V0_R2
274	BMC Medicine	s12916-021-02040-2	12916_2021_2040_ReviewerReport_V0_R3
275	BMC Medicine	s12916-021-02048-8	12916_2021_2048_ReviewerReport_V0_R2
276	BMC Medicine	s12916-021-02048-8	12916_2021_2048_ReviewerReport_V0_R1
277	BMC Medicine	s12916-021-02053-x	12916_2021_2053_ReviewerReport_V0_R1
278	BMC Medicine	s12916-021-02053-x	12916_2021_2053_ReviewerReport_V0_R4
279	BMC Medicine	s12916-021-02053-x	12916_2021_2053_ReviewerReport_V0_R5
280	BMC Medicine	s12916-021-02053-x	12916_2021_2053_ReviewerReport_V0_R2
281	BMC Medicine	s12916-021-02053-x	12916_2021_2053_ReviewerReport_V0_R3
282	BMC Medicine	s12916-021-02062-w	12916_2021_2062_ReviewerReport_V1_R1
283	BMC Medicine	s12916-021-02062-w	12916_2021_2062_ReviewerReport_V1_R3
284	BMC Medicine	s12916-021-02062-w	12916_2021_2062_ReviewerReport_V1_R2
285	BMC Medicine	s12916-021-02063-9	12916_2021_2063_ReviewerReport_V0_R1
286	BMC Medicine	s12916-021-02063-9	12916_2021_2063_ReviewerReport_V0_R2
287	BMC Medicine	s12916-021-02120-3	12916_2021_2120_ReviewerReport_V0_R1
288	BMC Medicine	s12916-021-02120-3	12916_2021_2120_ReviewerReport_V0_R2
289	BMC Medicine	s12916-021-02120-3	12916_2021_2120_ReviewerReport_V0_R3
290	BMC Medicine	s12916-021-02121-2	12916_2021_2121_ReviewerReport_V0_R2
291	BMC Medicine	s12916-021-02121-2	12916_2021_2121_ReviewerReport_V0_R1
292	BMC Medicine	s12916-021-02121-2	12916_2021_2121_ReviewerReport_V0_R3
293	BMC Medicine	s12916-021-02121-2	12916_2021_2121_ReviewerReport_V0_R4
294	BMC Medicine	s12916-021-02124-z	12916_2021_2124_ReviewerReport_V0_R2
295	BMC Medicine	s12916-021-02124-z	12916_2021_2124_ReviewerReport_V0_R3
296	BMC Medicine	s12916-021-02129-8	12916_2021_2129_ReviewerReport_V0_R1
297	BMC Medicine	s12916-021-02129-8	12916_2021_2129_ReviewerReport_V0_R2
298	BMC Medicine	s12916-021-02132-z	12916_2021_2132_ReviewerReport_V0_R2
299	BMC Medicine	s12916-021-02132-z	12916_2021_2132_ReviewerReport_V0_R3
300	BMC Medicine	s12916-021-02132-z	12916_2021_2132_ReviewerReport_V0_R4
301	BMC Medicine	s12916-021-02135-w	12916_2021_2135_ReviewerReport_V0_R1
302	BMC Medicine	s12916-021-02135-w	12916_2021_2135_ReviewerReport_V0_R2
303	BMC Medicine	s12916-021-02136-9	12916_2021_2136_ReviewerReport_V0_R2
304	BMC Medicine	s12916-021-02136-9	12916_2021_2136_ReviewerReport_V0_R1
305	BMC Medicine	s12916-021-02137-8	12916_2021_2137_ReviewerReport_V0_R1
306	BMC Medicine	s12916-021-02137-8	12916_2021_2137_ReviewerReport_V0_R2
307	BMC Medicine	s12916-021-02137-8	12916_2021_2137_ReviewerReport_V0_R3
308	BMC Medicine	s12916-021-02149-4	12916_2021_2149_ReviewerReport_V0_R1
309	BMC Medicine	s12916-021-02149-4	12916_2021_2149_ReviewerReport_V0_R2
310	BMC Medicine	s12916-021-02149-4	12916_2021_2149_ReviewerReport_V0_R4
311	BMC Medicine	s12916-021-02151-w	12916_2021_2151_ReviewerReport_V0_R1
312	BMC Medicine	s12916-021-02151-w	12916_2021_2151_ReviewerReport_V0_R4
313	BMC Medicine	s12916-021-02151-w	12916_2021_2151_ReviewerReport_V0_R3
314	BMC Medicine	s12916-021-02154-7	12916_2021_2154_ReviewerReport_V0_R2
315	BMC Medicine	s12916-021-02154-7	12916_2021_2154_ReviewerReport_V0_R3
316	BMC Medicine	s12916-021-02154-7	12916_2021_2154_ReviewerReport_V0_R4
317	BMC Medicine	s12916-021-02160-9	12916_2021_2160_ReviewerReport_V0_R1
318	BMC Medicine	s12916-021-02160-9	12916_2021_2160_ReviewerReport_V0_R3
319	BMC Medicine	s12916-021-02162-7	12916_2021_2162_ReviewerReport_V0_R1
320	BMC Medicine	s12916-021-02162-7	12916_2021_2162_ReviewerReport_V0_R2
321	BMC Medicine	s12916-021-02162-7	12916_2021_2162_ReviewerReport_V0_R3
322	BMC Medicine	s12916-021-02180-5	12916_2021_2180_ReviewerReport_V0_R1
323	BMC Medicine	s12916-021-02180-5	12916_2021_2180_ReviewerReport_V0_R3
324	BMC Medicine	s12916-021-02181-4	12916_2021_2181_ReviewerReport_V0_R1
325	BMC Medicine	s12916-021-02181-4	12916_2021_2181_ReviewerReport_V0_R2
326	BMC Medicine	s12916-021-02188-x	12916_2021_2188_ReviewerReport_V0_R1
327	BMC Medicine	s12916-021-02188-x	12916_2021_2188_ReviewerReport_V0_R2
328	BMC Medicine	s12916-021-02190-3	12916_2021_2190_ReviewerReport_V0_R1
329	BMC Medicine	s12916-021-02190-3	12916_2021_2190_ReviewerReport_V0_R2
330	BMC Medicine	s12916-021-02194-z	12916_2021_2194_ReviewerReport_V0_R1
331	BMC Medicine	s12916-021-02194-z	12916_2021_2194_ReviewerReport_V0_R2

## Sheet: JofMedCaseR
CASE	JN	ARTICLEID	REVIEWID
1	Journal of Medical Case Reports	s13256-020-02570	13256_2020_2570_ReviewerReport_V0_R1
2	Journal of Medical Case Reports	s13256-020-02570	13256_2020_2570_ReviewerReport_V0_R2
3	Journal of Medical Case Reports	s13256-020-02571	13256_2020_2571_ReviewerReport_V0_R1
4	Journal of Medical Case Reports	s13256-020-02571	13256_2020_2571_ReviewerReport_V0_R2
5	Journal of Medical Case Reports	s13256-020-02571	13256_2020_2571_ReviewerReport_V0_R3
6	Journal of Medical Case Reports	s13256-020-02572	13256_2020_2572_ReviewerReport_V0_R1
7	Journal of Medical Case Reports	s13256-020-02572	13256_2020_2572_ReviewerReport_V0_R2
8	Journal of Medical Case Reports	s13256-020-02579	13256_2020_2579_ReviewerReport_V0_R1
9	Journal of Medical Case Reports	s13256-020-02580	13256_2020_2580_ReviewerReport_V0_R1
10	Journal of Medical Case Reports	s13256-020-02580	13256_2020_2580_ReviewerReport_V0_R2
11	Journal of Medical Case Reports	s13256-020-02580	13256_2020_2580_ReviewerReport_V0_R3
12	Journal of Medical Case Reports	s13256-020-02582	13256_2020_2582_ReviewerReport_V0_R1
13	Journal of Medical Case Reports	s13256-020-02582	13256_2020_2582_ReviewerReport_V0_R2
14	Journal of Medical Case Reports	s13256-020-02582	13256_2020_2582_ReviewerReport_V0_R3
15	Journal of Medical Case Reports	s13256-020-02587	13256_2020_2587_ReviewerReport_V0_R1
16	Journal of Medical Case Reports	s13256-020-02587	13256_2020_2587_ReviewerReport_V0_R2
17	Journal of Medical Case Reports	s13256-020-02587	13256_2020_2587_ReviewerReport_V0_R3
18	Journal of Medical Case Reports	s13256-020-02588	13256_2020_2588_ReviewerReport_V0_R1
19	Journal of Medical Case Reports	s13256-020-02588	13256_2020_2588_ReviewerReport_V0_R2
20	Journal of Medical Case Reports	s13256-020-02588	13256_2020_2588_ReviewerReport_V0_R3
21	Journal of Medical Case Reports	s13256-020-02588	13256_2020_2588_ReviewerReport_V0_R4
22	Journal of Medical Case Reports	s13256-020-02590	13256_2020_2590_ReviewerReport_V0_R1
23	Journal of Medical Case Reports	s13256-020-02590	13256_2020_2590_ReviewerReport_V0_R2
24	Journal of Medical Case Reports	s13256-020-02591	13256_2020_2591_ReviewerReport_V0_R1
25	Journal of Medical Case Reports	s13256-020-02592	13256_2020_2592_ReviewerReport_V0_R1
26	Journal of Medical Case Reports	s13256-020-02592	13256_2020_2592_ReviewerReport_V0_R2
27	Journal of Medical Case Reports	s13256-020-02594	13256_2020_2594_ReviewerReport_V0_R1
28	Journal of Medical Case Reports	s13256-020-02594	13256_2020_2594_ReviewerReport_V0_R2
29	Journal of Medical Case Reports	s13256-020-02596	13256_2020_2596_ReviewerReport_V0_R1
30	Journal of Medical Case Reports	s13256-020-02596	13256_2020_2596_ReviewerReport_V0_R2
31	Journal of Medical Case Reports	s13256-020-02597	13256_2020_2597_ReviewerReport_V0_R1
32	Journal of Medical Case Reports	s13256-020-02597	13256_2020_2597_ReviewerReport_V0_R2
33	Journal of Medical Case Reports	s13256-020-02599	13256_2020_2599_ReviewerReport_V0_R1
34	Journal of Medical Case Reports	s13256-020-02599	13256_2020_2599_ReviewerReport_V0_R2
35	Journal of Medical Case Reports	s13256-020-02599	13256_2020_2599_ReviewerReport_V0_R3
36	Journal of Medical Case Reports	s13256-020-02599	13256_2020_2599_ReviewerReport_V0_R4
37	Journal of Medical Case Reports	s13256-020-02601	13256_2020_2601_ReviewerReport_V0_R1
38	Journal of Medical Case Reports	s13256-020-02601	13256_2020_2601_ReviewerReport_V0_R2
39	Journal of Medical Case Reports	s13256-020-02601	13256_2020_2601_ReviewerReport_V0_R3
40	Journal of Medical Case Reports	s13256-020-02601	13256_2020_2601_ReviewerReport_V0_R4
41	Journal of Medical Case Reports	s13256-020-02601	13256_2020_2601_ReviewerReport_V0_R5
42	Journal of Medical Case Reports	s13256-020-02602	13256_2020_2602_ReviewerReport_V0_R1
43	Journal of Medical Case Reports	s13256-020-02602	13256_2020_2602_ReviewerReport_V0_R2
44	Journal of Medical Case Reports	s13256-020-02604	13256_2020_2604_ReviewerReport_V0_R1
45	Journal of Medical Case Reports	s13256-020-02604	13256_2020_2604_ReviewerReport_V0_R2
46	Journal of Medical Case Reports	s13256-020-02605	13256_2020_2605_ReviewerReport_V0_R1
47	Journal of Medical Case Reports	s13256-020-02605	13256_2020_2605_ReviewerReport_V0_R2
48	Journal of Medical Case Reports	s13256-020-02609	13256_2020_2609_ReviewerReport_V0_R1
49	Journal of Medical Case Reports	s13256-020-02609	13256_2020_2609_ReviewerReport_V0_R2
50	Journal of Medical Case Reports	s13256-020-02609	13256_2020_2609_ReviewerReport_V0_R3
51	Journal of Medical Case Reports	s13256-020-02609	13256_2020_2609_ReviewerReport_V0_R4
52	Journal of Medical Case Reports	s13256-020-02611	13256_2020_2611_ReviewerReport_V0_R1
53	Journal of Medical Case Reports	s13256-020-02611	13256_2020_2611_ReviewerReport_V0_R2
54	Journal of Medical Case Reports	s13256-020-02612	13256_2020_2612_ReviewerReport_V0_R1
55	Journal of Medical Case Reports	s13256-020-02612	13256_2020_2612_ReviewerReport_V0_R2
56	Journal of Medical Case Reports	s13256-020-02613	13256_2020_2613_ReviewerReport_V0_R1
57	Journal of Medical Case Reports	s13256-020-02613	13256_2020_2613_ReviewerReport_V0_R2
58	Journal of Medical Case Reports	s13256-020-02613	13256_2020_2613_ReviewerReport_V0_R3
59	Journal of Medical Case Reports	s13256-020-02613	13256_2020_2613_ReviewerReport_V0_R4
60	Journal of Medical Case Reports	s13256-020-02614	13256_2020_2614_ReviewerReport_V0_R1
61	Journal of Medical Case Reports	s13256-020-02614	13256_2020_2614_ReviewerReport_V0_R2
62	Journal of Medical Case Reports	s13256-020-02615	13256_2020_2615_ReviewerReport_V0_R1
63	Journal of Medical Case Reports	s13256-020-02615	13256_2020_2615_ReviewerReport_V0_R2
64	Journal of Medical Case Reports	s13256-020-02615	13256_2020_2615_ReviewerReport_V0_R3
65	Journal of Medical Case Reports	s13256-020-02615	13256_2020_2615_ReviewerReport_V0_R4
66	Journal of Medical Case Reports	s13256-020-02615	13256_2020_2615_ReviewerReport_V0_R5
67	Journal of Medical Case Reports	s13256-020-02616	13256_2020_2616_ReviewerReport_V0_R1
68	Journal of Medical Case Reports	s13256-020-02616	13256_2020_2616_ReviewerReport_V0_R2
69	Journal of Medical Case Reports	s13256-020-02617	13256_2020_2617_ReviewerReport_V0_R1
70	Journal of Medical Case Reports	s13256-020-02617	13256_2020_2617_ReviewerReport_V0_R2
71	Journal of Medical Case Reports	s13256-020-02617	13256_2020_2617_ReviewerReport_V0_R3
72	Journal of Medical Case Reports	s13256-020-02618	13256_2020_2618_ReviewerReport_V0_R1
73	Journal of Medical Case Reports	s13256-020-02619	13256_2020_2619_ReviewerReport_V0_R1
74	Journal of Medical Case Reports	s13256-020-02619	13256_2020_2619_ReviewerReport_V0_R2
75	Journal of Medical Case Reports	s13256-020-02619	13256_2020_2619_ReviewerReport_V0_R3
76	Journal of Medical Case Reports	s13256-020-02619	13256_2020_2619_ReviewerReport_V0_R4
77	Journal of Medical Case Reports	s13256-020-02620	13256_2020_2620_ReviewerReport_V0_R1
78	Journal of Medical Case Reports	s13256-020-02620	13256_2020_2620_ReviewerReport_V0_R2
79	Journal of Medical Case Reports	s13256-020-02621	13256_2020_2621_ReviewerReport_V0_R1
80	Journal of Medical Case Reports	s13256-020-02621	13256_2020_2621_ReviewerReport_V0_R2
81	Journal of Medical Case Reports	s13256-020-02621	13256_2020_2621_ReviewerReport_V0_R3
82	Journal of Medical Case Reports	s13256-020-02622	13256_2020_2622_ReviewerReport_V0_R1
83	Journal of Medical Case Reports	s13256-020-02622	13256_2020_2622_ReviewerReport_V0_R2
84	Journal of Medical Case Reports	s13256-020-02625	13256_2020_2625_ReviewerReport_V0_R1
85	Journal of Medical Case Reports	s13256-020-02625	13256_2020_2625_ReviewerReport_V0_R2
86	Journal of Medical Case Reports	s13256-020-02625	13256_2020_2625_ReviewerReport_V0_R3
87	Journal of Medical Case Reports	s13256-020-02625	13256_2020_2625_ReviewerReport_V0_R4
88	Journal of Medical Case Reports	s13256-020-02625	13256_2020_2625_ReviewerReport_V0_R5
89	Journal of Medical Case Reports	s13256-020-02625	13256_2020_2625_ReviewerReport_V0_R6
90	Journal of Medical Case Reports	s13256-020-02626	13256_2020_2626_ReviewerReport_V0_R1
91	Journal of Medical Case Reports	s13256-020-02626	13256_2020_2626_ReviewerReport_V0_R2
92	Journal of Medical Case Reports	s13256-020-02627	13256_2020_2627_ReviewerReport_V0_R1
93	Journal of Medical Case Reports	s13256-020-02627	13256_2020_2627_ReviewerReport_V0_R2
94	Journal of Medical Case Reports	s13256-020-02629	13256_2020_2629_ReviewerReport_V0_R1
95	Journal of Medical Case Reports	s13256-020-02629	13256_2020_2629_ReviewerReport_V0_R2
96	Journal of Medical Case Reports	s13256-020-02630	13256_2020_2630_ReviewerReport_V0_R1
97	Journal of Medical Case Reports	s13256-020-02630	13256_2020_2630_ReviewerReport_V0_R2
98	Journal of Medical Case Reports	s13256-020-02630	13256_2020_2630_ReviewerReport_V0_R3
99	Journal of Medical Case Reports	s13256-020-02630	13256_2020_2630_ReviewerReport_V0_R4
100	Journal of Medical Case Reports	s13256-020-02632	13256_2020_2632_ReviewerReport_V0_R1
101	Journal of Medical Case Reports	s13256-020-02632	13256_2020_2632_ReviewerReport_V0_R2
102	Journal of Medical Case Reports	s13256-020-02632	13256_2020_2632_ReviewerReport_V0_R3
103	Journal of Medical Case Reports	s13256-020-02633	13256_2020_2633_ReviewerReport_V0_R1
104	Journal of Medical Case Reports	s13256-020-02633	13256_2020_2633_ReviewerReport_V0_R2
105	Journal of Medical Case Reports	s13256-020-02636	13256_2020_2636_ReviewerReport_V0_R1
106	Journal of Medical Case Reports	s13256-020-02636	13256_2020_2636_ReviewerReport_V0_R2
107	Journal of Medical Case Reports	s13256-020-02636	13256_2020_2636_ReviewerReport_V0_R3
108	Journal of Medical Case Reports	s13256-020-02645	13256_2020_2645_ReviewerReport_V0_R1
109	Journal of Medical Case Reports	s13256-020-02645	13256_2020_2645_ReviewerReport_V0_R2
110	Journal of Medical Case Reports	s13256-020-02647	13256_2020_2647_ReviewerReport_V0_R1
111	Journal of Medical Case Reports	s13256-020-02647	13256_2020_2647_ReviewerReport_V0_R2
112	Journal of Medical Case Reports	s13256-020-02647	13256_2020_2647_ReviewerReport_V0_R3
113	Journal of Medical Case Reports	s13256-020-02650	13256_2020_2650_ReviewerReport_V0_R1
114	Journal of Medical Case Reports	s13256-020-02650	13256_2020_2650_ReviewerReport_V0_R2
115	Journal of Medical Case Reports	s13256-020-02650	13256_2020_2650_ReviewerReport_V0_R3
116	Journal of Medical Case Reports	s13256-020-02654	13256_2020_2654_ReviewerReport_V0_R1
117	Journal of Medical Case Reports	s13256-020-02654	13256_2020_2654_ReviewerReport_V0_R2
118	Journal of Medical Case Reports	s13256-020-02655	13256_2020_2655_ReviewerReport_V0_R1
119	Journal of Medical Case Reports	s13256-020-02655	13256_2020_2655_ReviewerReport_V0_R2
120	Journal of Medical Case Reports	s13256-021-02667	13256_2021_2667_ReviewerReport_V0_R1
121	Journal of Medical Case Reports	s13256-021-02667	13256_2021_2667_ReviewerReport_V0_R2
122	Journal of Medical Case Reports	s13256-021-02678	13256_2021_2678_ReviewerReport_V0_R1
123	Journal of Medical Case Reports	s13256-021-02678	13256_2021_2678_ReviewerReport_V0_R2
124	Journal of Medical Case Reports	s13256-021-02678	13256_2021_2678_ReviewerReport_V0_R3
125	Journal of Medical Case Reports	s13256-021-02679	13256_2021_2679_ReviewerReport_V0_R1
126	Journal of Medical Case Reports	s13256-021-03221	13256_2021_3221_ReviewerReport_V0_R1
127	Journal of Medical Case Reports	s13256-021-03221	13256_2021_3221_ReviewerReport_V0_R2
128	Journal of Medical Case Reports	s13256-021-03245	13256_2021_3245_ReviewerReport_V0_R1
129	Journal of Medical Case Reports	s13256-021-03245	13256_2021_3245_ReviewerReport_V0_R2
130	Journal of Medical Case Reports	s13256-021-03245	13256_2021_3245_ReviewerReport_V0_R3
131	Journal of Medical Case Reports	s13256-022-03262	13256_2022_3262_ReviewerReport_V0_R1
132	Journal of Medical Case Reports	s13256-022-03262	13256_2022_3262_ReviewerReport_V0_R2
133	Journal of Medical Case Reports	s13256-022-03289	13256_2022_3289_ReviewerReport_V0_R1
134	Journal of Medical Case Reports	s13256-022-03289	13256_2022_3289_ReviewerReport_V0_R2
135	Journal of Medical Case Reports	s13256-022-03298	13256_2022_3298_ReviewerReport_V0_R1
136	Journal of Medical Case Reports	s13256-022-03298	13256_2022_3298_ReviewerReport_V0_R2
137	Journal of Medical Case Reports	s13256-022-03310	13256_2022_3310_ReviewerReport_V0_R1
138	Journal of Medical Case Reports	s13256-022-03310	13256_2022_3310_ReviewerReport_V0_R2
139	Journal of Medical Case Reports	s13256-022-03316	13256_2022_3316_ReviewerReport_V0_R1
140	Journal of Medical Case Reports	s13256-022-03316	13256_2022_3316_ReviewerReport_V0_R2
141	Journal of Medical Case Reports	s13256-022-03317	13256_2022_3317_ReviewerReport_V0_R1
142	Journal of Medical Case Reports	s13256-022-03317	13256_2022_3317_ReviewerReport_V0_R2
143	Journal of Medical Case Reports	s13256-022-03319	13256_2022_3319_ReviewerReport_V0_R1
144	Journal of Medical Case Reports	s13256-022-03326	13256_2022_3326_ReviewerReport_V0_R1
145	Journal of Medical Case Reports	s13256-022-03326	13256_2022_3326_ReviewerReport_V0_R2
146	Journal of Medical Case Reports	s13256-022-03361	13256_2022_3361_ReviewerReport_V0_R1
147	Journal of Medical Case Reports	s13256-022-03361	13256_2022_3361_ReviewerReport_V0_R2
148	Journal of Medical Case Reports	s13256-022-03361	13256_2022_3361_ReviewerReport_V0_R3
149	Journal of Medical Case Reports	s13256-022-03376	13256_2022_3376_ReviewerReport_V0_R1
150	Journal of Medical Case Reports	s13256-022-03376	13256_2022_3376_ReviewerReport_V0_R2
151	Journal of Medical Case Reports	s13256-022-03410	13256_2022_3410_ReviewerReport_V0_R1
152	Journal of Medical Case Reports	s13256-022-03410	13256_2022_3410_ReviewerReport_V0_R2
153	Journal of Medical Case Reports	s13256-022-03413	13256_2022_3413_ReviewerReport_V0_R1
154	Journal of Medical Case Reports	s13256-022-03413	13256_2022_3413_ReviewerReport_V0_R2
155	Journal of Medical Case Reports	s13256-022-03413	13256_2022_3413_ReviewerReport_V0_R3
156	Journal of Medical Case Reports	s13256-022-03415	13256_2022_3415_ReviewerReport_V0_R1
157	Journal of Medical Case Reports	s13256-022-03415	13256_2022_3415_ReviewerReport_V0_R2
158	Journal of Medical Case Reports	s13256-022-03415	13256_2022_3415_ReviewerReport_V0_R3
159	Journal of Medical Case Reports	s13256-022-03423	13256_2022_3423_ReviewerReport_V0_R1
160	Journal of Medical Case Reports	s13256-022-03423	13256_2022_3423_ReviewerReport_V0_R2
161	Journal of Medical Case Reports	s13256-022-03432	13256_2022_3432_ReviewerReport_V0_R1
162	Journal of Medical Case Reports	s13256-022-03432	13256_2022_3432_ReviewerReport_V0_R2
163	Journal of Medical Case Reports	s13256-022-03441	13256_2022_3441_ReviewerReport_V0_R1
164	Journal of Medical Case Reports	s13256-022-03441	13256_2022_3441_ReviewerReport_V0_R2
165	Journal of Medical Case Reports	s13256-022-03451	13256_2022_3451_ReviewerReport_V0_R1
166	Journal of Medical Case Reports	s13256-022-03451	13256_2022_3451_ReviewerReport_V0_R2
167	Journal of Medical Case Reports	s13256-022-03453	13256_2022_3453_ReviewerReport_V0_R1
168	Journal of Medical Case Reports	s13256-022-03453	13256_2022_3453_ReviewerReport_V0_R2
169	Journal of Medical Case Reports	s13256-022-03462	13256_2022_3462_ReviewerReport_V0_R1
170	Journal of Medical Case Reports	s13256-022-03462	13256_2022_3462_ReviewerReport_V0_R2
171	Journal of Medical Case Reports	s13256-022-03463	13256_2022_3463_ReviewerReport_V0_R1
172	Journal of Medical Case Reports	s13256-022-03463	13256_2022_3463_ReviewerReport_V0_R2
173	Journal of Medical Case Reports	s13256-022-03463	13256_2022_3463_ReviewerReport_V0_R3
174	Journal of Medical Case Reports	s13256-022-03467	13256_2022_3467_ReviewerReport_V0_R1
175	Journal of Medical Case Reports	s13256-022-03467	13256_2022_3467_ReviewerReport_V0_R2
176	Journal of Medical Case Reports	s13256-022-03479	13256_2022_3479_ReviewerReport_V0_R1
177	Journal of Medical Case Reports	s13256-022-03479	13256_2022_3479_ReviewerReport_V0_R2
178	Journal of Medical Case Reports	s13256-022-03481	13256_2022_3481_ReviewerReport_V0_R1
179	Journal of Medical Case Reports	s13256-022-03481	13256_2022_3481_ReviewerReport_V0_R2
180	Journal of Medical Case Reports	s13256-022-03484	13256_2022_3484_ReviewerReport_V0_R1
181	Journal of Medical Case Reports	s13256-022-03484	13256_2022_3484_ReviewerReport_V0_R2
182	Journal of Medical Case Reports	s13256-022-03490	13256_2022_3490_ReviewerReport_V0_R1
183	Journal of Medical Case Reports	s13256-022-03490	13256_2022_3490_ReviewerReport_V0_R2
184	Journal of Medical Case Reports	s13256-022-03491	13256_2022_3491_ReviewerReport_V0_R1
185	Journal of Medical Case Reports	s13256-022-03491	13256_2022_3491_ReviewerReport_V0_R2
186	Journal of Medical Case Reports	s13256-022-03496	13256_2022_3496_ReviewerReport_V0_R1
187	Journal of Medical Case Reports	s13256-022-03496	13256_2022_3496_ReviewerReport_V0_R2
188	Journal of Medical Case Reports	s13256-022-03512	13256_2022_3512_ReviewerReport_V0_R1
189	Journal of Medical Case Reports	s13256-022-03512	13256_2022_3512_ReviewerReport_V0_R2
190	Journal of Medical Case Reports	s13256-022-03545	13256_2022_3545_ReviewerReport_V0_R1
191	Journal of Medical Case Reports	s13256-022-03545	13256_2022_3545_ReviewerReport_V0_R2
192	Journal of Medical Case Reports	s13256-022-03547	13256_2022_3547_ReviewerReport_V0_R1
193	Journal of Medical Case Reports	s13256-022-03547	13256_2022_3547_ReviewerReport_V0_R2
194	Journal of Medical Case Reports	s13256-022-03547	13256_2022_3547_ReviewerReport_V0_R3
195	Journal of Medical Case Reports	s13256-022-03576	13256_2022_3576_ReviewerReport_V0_R1
196	Journal of Medical Case Reports	s13256-022-03576	13256_2022_3576_ReviewerReport_V0_R2
197	Journal of Medical Case Reports	s13256-022-03579	13256_2022_3579_ReviewerReport_V0_R1
198	Journal of Medical Case Reports	s13256-022-03579	13256_2022_3579_ReviewerReport_V0_R2
199	Journal of Medical Case Reports	s13256-022-03580	13256_2022_3580_ReviewerReport_V0_R1
200	Journal of Medical Case Reports	s13256-022-03580	13256_2022_3580_ReviewerReport_V0_R2
201	Journal of Medical Case Reports	s13256-022-03586	13256_2022_3586_ReviewerReport_V0_R1
202	Journal of Medical Case Reports	s13256-022-03586	13256_2022_3586_ReviewerReport_V0_R2
203	Journal of Medical Case Reports	s13256-022-03595	13256_2022_3595_ReviewerReport_V0_R1
204	Journal of Medical Case Reports	s13256-022-03595	13256_2022_3595_ReviewerReport_V0_R2
205	Journal of Medical Case Reports	s13256-022-03642	13256_2022_3642_ReviewerReport_V0_R1
206	Journal of Medical Case Reports	s13256-022-03642	13256_2022_3642_ReviewerReport_V0_R2
207	Journal of Medical Case Reports	s13256-022-03642	13256_2022_3642_ReviewerReport_V0_R3
208	Journal of Medical Case Reports	s13256-022-03654	13256_2022_3654_ReviewerReport_V0_R1
209	Journal of Medical Case Reports	s13256-022-03654	13256_2022_3654_ReviewerReport_V0_R2
210	Journal of Medical Case Reports	s13256-022-03668	13256_2022_3668_ReviewerReport_V0_R2
211	Journal of Medical Case Reports	s13256-022-03675	13256_2022_3675_ReviewerReport_V0_R1
212	Journal of Medical Case Reports	s13256-022-03675	13256_2022_3675_ReviewerReport_V0_R2
213	Journal of Medical Case Reports	s13256-022-03675	13256_2022_3675_ReviewerReport_V0_R3
214	Journal of Medical Case Reports	s13256-022-03684	13256_2022_3684_ReviewerReport_V0_R1
215	Journal of Medical Case Reports	s13256-022-03684	13256_2022_3684_ReviewerReport_V0_R2
216	Journal of Medical Case Reports	s13256-022-03705	13256_2022_3705_ReviewerReport_V0_R1
217	Journal of Medical Case Reports	s13256-022-03705	13256_2022_3705_ReviewerReport_V0_R2
218	Journal of Medical Case Reports	s13256-022-03715	13256_2022_3715_ReviewerReport_V0_R1
219	Journal of Medical Case Reports	s13256-022-03715	13256_2022_3715_ReviewerReport_V0_R2
220	Journal of Medical Case Reports	s13256-022-03720	13256_2022_3720_ReviewerReport_V0_R1
221	Journal of Medical Case Reports	s13256-022-03720	13256_2022_3720_ReviewerReport_V0_R2
222	Journal of Medical Case Reports	s13256-022-03720	13256_2022_3720_ReviewerReport_V0_R3
223	Journal of Medical Case Reports	s13256-022-03720	13256_2022_3720_ReviewerReport_V0_R4
224	Journal of Medical Case Reports	s13256-023-04244	13256_2023_4244_ReviewerReport_V0_R1
225	Journal of Medical Case Reports	s13256-023-04244	13256_2023_4244_ReviewerReport_V0_R2
