# Supplementary material for: Endorsements of five reporting guidelines for biomedical research by journals of prominent publishers
Source: PLoS One. 2024 Feb 29;19(2):e0299806. doi: 10.1371/journal.pone.0299806 (PMC10903802; doi:10.1371/journal.pone.0299806)
Supplement: S1 File — (ZIP) [file pone.0299806.s001.zip › Web_ENDORSORS.xlsx]

## Sheet: ENDORSORS
Guide	JN	url	Notes
ARRIVE	Academic Radiology	#https://www.sciencedirect.com/journal/academic-radiology#
ARRIVE	Acta Anaesthesiological Taiwanica	#https://www.elsevier.com/journals/acta-anaesthesiologica-taiwanica/1875-4597?generatepdf=true#
ARRIVE	Acta Histochemica	#https://www.elsevier.com/journals/acta-histochemica/0065-1281/guide-for-authors#
ARRIVE	Acta Inform Med	#http://www.actainformmed.org/2017/02/14/16-12-2016/#
ARRIVE	Acta Haematological Polonica	#https://www.elsevier.com/journals/acta-haematologica-polonica/0001-5814/guide-for-authors#
ARRIVE	Acta Neuropathologica Communications	#http://www.biomedcentral.com/about/editorialpolicies#
ARRIVE	Acta Pharmacologica Sinica	#http://www.chinaphar.com/Author-APS.htm#
ARRIVE	Acta Pharmaceutica Sinica B	#https://www.elsevier.com/journals/acta-pharmaceutica-sinica-b/2211-3835/guide-for-authors#
ARRIVE	Acta Physiologica	#http://onlinelibrary.wiley.com/doi/10.1111/apha.12180/full#
ARRIVE	Acta Psychologica	#https://www.elsevier.com/journals/acta-psychologica/0001-6918/guide-for-authors#
ARRIVE	Acta Veterinaria Scandinavica	#http://www.biomedcentral.com/about/editorialpolicies#
ARRIVE	Acupuncture in Medicine	#http://aim.bmj.com/site/about/guidelines.xhtml#
ARRIVE	Ad Hoc Networks	#https://www.elsevier.com/journals/ad-hoc-networks/1570-8705/guide-for-authors#
ARRIVE	Advances in Biological Regulation	#https://www.elsevier.com/journals/advances-in-biological-regulation/2212-4926?generatepdf=true#
ARRIVE	Advances in Digestive Medicine	#https://www.elsevier.com/journals/advances-in-digestive-medicine/2351-9797/guide-for-authors#
ARRIVE	Advances in Integrative Medicine	#https://www.elsevier.com/journals/advances-in-integrative-medicine/2212-9588/guide-for-authors#
ARRIVE	Advances in Medical Sciences	#https://www.elsevier.com/journals/advances-in-medical-sciences/1896-1126/guide-for-authors#
ARRIVE	Advances in Physiology Education	#http://www.the-aps.org/mm/Publications/Info-For-Authors/Animal-and-Human-Research#
ARRIVE	Advances in Radiation Oncology	#https://www.elsevier.com/journals/advances-in-radiation-oncology/2452-1094/guide-for-authors#
ARRIVE	African Journal of Urology	#https://www.elsevier.com/journals/african-journal-of-urology/1110-5704/guide-for-authors#
ARRIVE	Aging cell	#http://onlinelibrary.wiley.com/journal/10.1111/(ISSN)1474-9726/homepage/ForAuthors.html#
ARRIVE	AIDS Research & Therapy	#http://www.biomedcentral.com/about/editorialpolicies#
ARRIVE	AJP - Cell Physiology	#http://www.the-aps.org/mm/Publications/Info-For-Authors/Animal-and-Human-Research#
ARRIVE	AJP - Endocrinology & Metabolism	#http://www.the-aps.org/mm/Publications/Info-For-Authors/Animal-and-Human-Research#
ARRIVE	AJP - Gastrointestinal & Liver Physiology	#http://www.the-aps.org/mm/Publications/Info-For-Authors/Animal-and-Human-Research#
ARRIVE	AJP - Heart & Circulatory Physiology	#http://www.the-aps.org/mm/Publications/Info-For-Authors/Animal-and-Human-Research#
ARRIVE	AJP - Lung Cellular & Molecular Physiology	#http://www.the-aps.org/mm/Publications/Info-For-Authors/Animal-and-Human-Research#
ARRIVE	AJP - Regulatory, Integrative & Comparative Physiology	#http://www.the-aps.org/mm/Publications/Info-For-Authors/Animal-and-Human-Research#
ARRIVE	AJP - Renal Physiology	#http://www.the-aps.org/mm/Publications/Info-For-Authors/Animal-and-Human-Research#
ARRIVE	Alcohol	#https://www.elsevier.com/journals/alcohol/0741-8329/guide-for-authors#
ARRIVE	Algorithms for Molecular Biology	#http://www.biomedcentral.com/about/editorialpolicies#
ARRIVE	Allergologia et Immunopathologia	#https://www.elsevier.com/journals/allergologia-et-immunopathologia/0301-0546/guide-for-authors#
ARRIVE	Allergy, Asthma & Clinical Immunology	#https://www.biomedcentral.com/about/editorialpolicies#
ARRIVE	ALTEX	#http://www.altex.ch/en/index.html?id=34#
ARRIVE	Alzheimer's & Dementia: Diagnosis, Assessment & Disease Monitoring	#https://www.elsevier.com/journals/alzheimers-and-dementia-diagnosis-assessment-and-disease-monitoring/2352-8729/guide-for-authors#
ARRIVE	Alzheimer's & Dementia: Translational Research & Clinical Interventions	#https://www.elsevier.com/journals/alzheimers-and-dementia-translational-research-and-clinical-interventions/2352-8737/guide-for-authors#
ARRIVE	Alzheimer's Research & Therapy	#http://www.biomedcentral.com/about/editorialpolicies#
ARRIVE	Alzhimer's & Dementia	#https://www.elsevier.com/journals/alzheimers-and-dementia/1552-5260/guide-for-authors#
ARRIVE	AMB Express	#http://www.biomedcentral.com/about/editorialpolicies#
ARRIVE	American Journal of Gastroenterology	#http://www.nature.com/ajg/ajgguidetoauthors.pdf#
ARRIVE	American Journal of Veterinary Research	#https://www.avma.org/News/Journals/Pages/ajvr-manuscript-preparation.aspx#
ARRIVE	American journal of Orthodontics & Dentofacial Orthopedics	#https://www.elsevier.com/journals/american-journal-of-orthodontics-and-dentofacial-orthopedics/0889-5406/guide-for-authors#
ARRIVE	Anaesthesia	#http://onlinelibrary.wiley.com/journal/10.1111/(ISSN)1365-2044/homepage/ForAuthors.html#
ARRIVE	Anaesthesia Critical Care & Pain Medicine	#https://www.elsevier.com/journals/anaesthesia-critical-care-and-pain-medicine/2352-5568/guide-for-authors#
ARRIVE	Analytical Biochemistry: Methods in the Biological Sciences	#https://www.elsevier.com/journals/analytical-biochemistry-methods-in-the-biological-sciences/0003-2697/guide-for-authors#
ARRIVE	Animal Behaviour	#http://www.elsevier.com/journals/animal-behaviour/0003-3472/guide-for-authors#
ARRIVE	Animal Biotelemetry	#http://www.biomedcentral.com/about/editorialpolicies#
ARRIVE	Animal Feed Science & Technology	#https://www.elsevier.com/journals/animal-feed-science-and-technology/0377-8401?generatepdf=true#
ARRIVE	Animal Reproduction Science	#https://www.elsevier.com/journals/animal-reproduction-science/0378-4320?generatepdf=true#
ARRIVE	Animal Welfare	#http://www.ufaw.org.uk/the-ufaw-journal/instructions-for-authors#
ARRIVE	Annals of Clinical Microbiology & Antimicrobials	#http://www.biomedcentral.com/about/editorialpolicies#
ARRIVE	Annals of Dental Research	#http://www.biomedcentral.com/about/editorialpolicies#
ARRIVE	Annals of Epidemiology	#https://www.elsevier.com/journals/annals-of-epidemiology/1047-2797?generatepdf=true#
ARRIVE	Annals of General Psychiatry	#http://www.biomedcentral.com/about/editorialpolicies#
ARRIVE	Annals of Intensive Care	#http://www.biomedcentral.com/about/editorialpolicies#
ARRIVE	Annals of Physical & Rehabilitation Medicine	#https://www.elsevier.com/journals/annals-of-physical-and-rehabilitation-medicine/1877-0657/guide-for-authors#
ARRIVE	Annals of Surgical Innovation & Research	#http://www.biomedcentral.com/about/editorialpolicies#
ARRIVE	Annals of the Rheumatic Diseases	#http://ard.bmj.com/site/about/guidelines.xhtml#
ARRIVE	Antibiotics	#http://www.mdpi.com/journal/antibiotics/instructions#
ARRIVE	Antibodies	#http://www.mdpi.com/journal/antibodies/instructions#
ARRIVE	Antimicrobial Resistance & Infection Control	#http://www.biomedcentral.com/about/editorialpolicies#
ARRIVE	Apollo Medicine	#https://www.elsevier.com/journals/apollo-medicine/0976-0016/guide-for-authors#
ARRIVE	Appetite	#https://www.elsevier.com/journals/appetite/0195-6663?generatepdf=true#
ARRIVE	Applied & Translational Genomics	#https://www.elsevier.com/journals/applied-and-translational-genomics/2212-0661/guide-for-authors#
ARRIVE	Applied Energy	#https://www.elsevier.com/journals/applied-energy/0306-2619/guide-for-authors#
ARRIVE	Applied Geochemistry	#https://www.elsevier.com/journals/applied-geochemistry/0883-2927/guide-for-authors#
ARRIVE	Applied Nursing Research	#https://www.elsevier.com/journals/applied-nursing-research/0897-1897/guide-for-authors#
ARRIVE	Applied Radiation & Isotopes	#https://www.elsevier.com/journals/applied-radiation-and-isotopes/0969-8043?generatepdf=true#
ARRIVE	Agraculture	#https://www.elsevier.com/journals/aquaculture/0044-8486/guide-for-authors#
ARRIVE	Arab Journal of Gastroenteroloogy	#http://www.elsevier.com/journals/arab-journal-of-gastroenterology/1687-1979/guide-for-authors#
ARRIVE	Arab Journal of Urology	#https://www.elsevier.com/journals/arab-journal-of-urology/2090-598X/guide-for-authors#
ARRIVE	Archives of Biochemistry & Biophysics	#https://www.elsevier.com/journals/archives-of-biochemistry-and-biophysics/0003-9861?generatepdf=true#
ARRIVE	Archives of Gerontology & Geriatrics	#https://www.elsevier.com/journals/archives-of-gerontology-and-geriatrics/0167-4943/guide-for-authors#
ARRIVE	Archives of Internal Medicine	#http://archinte.ama-assn.org/misc/ifora.dtl#
ARRIVE	Archives of Oral Biology	#https://www.elsevier.com/journals/archives-of-oral-biology/0003-9969?generatepdf=true#
ARRIVE	Archives of Psychiatric Nursing	#https://www.elsevier.com/journals/archives-of-psychiatric-nursing/0883-9417/guide-for-authors#
ARRIVE	Arthritis Research & Therapy	#http://www.biomedcentral.com/about/editorialpolicies#
ARRIVE	Arthroscopy Techniques	#https://www.elsevier.com/journals/arthroscopy-techniques/2212-6287/guide-for-authors#
ARRIVE	Asian Journal of Pharmaceutical Sciences	#https://www.elsevier.com/journals/asian-journal-of-pharmaceutical-sciences/1818-0876/guide-for-authors#
ARRIVE	Asian Journal of Surgery	#https://www.elsevier.com/journals/asian-journal-of-surgery/1015-9584/guide-for-authors#
ARRIVE	Asian Journal of Urology	#https://www.elsevier.com/journals/asian-journal-of-urology/2214-3882/guide-for-authors#
ARRIVE	Asia-Pacific Journal of Sports Medicine, Arthroscopy, Rehabilitation & Technology	#https://www.elsevier.com/journals/asia-pacific-journal-of-sports-medicine-arthroscopy-rehabilitation-and-technology/2214-6873/guide-for-authors#
ARRIVE	Asthma Research & Practice	#http://www.biomedcentral.com/about/editorialpolicies#
ARRIVE	Atherosclerosis	#https://www.elsevier.com/journals/atherosclerosis/0021-9150/guide-for-authors#
ARRIVE	Atmospheric Research	#https://www.elsevier.com/journals/atmospheric-research/0169-8095/guide-for-authors#
ARRIVE	Atomic Data & Nuclear Data Tables	#https://www.elsevier.com/journals/autonomic-neuroscience-basic-and-clinical/1566-0702?generatepdf=true#
ARRIVE	Autonomic Neuroscience: Basic & Clinical	#https://www.elsevier.com/journals/autonomic-neuroscience-basic-and-clinical/1566-0702?generatepdf=true#
ARRIVE	Avian Research	#http://www.biomedcentral.com/about/editorialpolicies#
ARRIVE	Basic & Clinical Andrology	#http://www.biomedcentral.com/about/editorialpolicies#
ARRIVE	BBA Bioenergetics	#https://www.elsevier.com/journals/bba-bioenergetics/0005-2728/guide-for-authors#
ARRIVE	BBA Biomembranes	#https://www.elsevier.com/journals/bba-biomembranes/0005-2736/guide-for-authors#
ARRIVE	BBA Clinical	#https://www.elsevier.com/journals/bba-clinical/2214-6474/guide-for-authors#
ARRIVE	BBA Gene Regulatory Mechanisms	#https://www.elsevier.com/journals/bba-gene-regulatory-mechanisms/1874-9399/guide-for-authors#
ARRIVE	BBA General Subjects	#https://www.elsevier.com/journals/bba-general-subjects/0304-4165?generatepdf=true#
ARRIVE	BBA Molecular & Cell Biology of Lipids	#https://www.elsevier.com/journals/bba-molecular-and-cell-biology-of-lipids/1388-1981/guide-for-authors#
ARRIVE	BBA Molecular Basis of Disease	#https://www.elsevier.com/journals/bba-molecular-basis-of-disease/0925-4439?generatepdf=true#
ARRIVE	BBA Molecular Cell Research	#https://www.elsevier.com/journals/bba-molecular-cell-research/0167-4889?generatepdf=true#
ARRIVE	BBA Proteins & Proteomics	#https://www.elsevier.com/journals/bba-proteins-and-proteomics/1570-9639/guide-for-authors#
ARRIVE	BBA Reviews on Cancer	#https://www.elsevier.com/journals/bba-reviews-on-cancer/0304-419x/guide-for-authors#
ARRIVE	Behavioural Therapy	#https://www.elsevier.com/journals/behaviour-research-and-therapy/0005-7967/guide-for-authors#
ARRIVE	Behavioural Sciences	#http://www.mdpi.com/journal/behavsci/instructions#
ARRIVE	Best Practice & Research: Clinical Anaesthesiology	#https://www.elsevier.com/journals/best-practice-and-research-clinical-anaesthesiology/1521-6896/guide-for-authors#
ARRIVE	Behaviour Research & Therapy	#https://www.elsevier.com/journals/behaviour-research-and-therapy/0005-7967/guide-for-authors#
ARRIVE	Behavioural & Brain Functions	#http://www.biomedcentral.com/about/editorialpolicies#
ARRIVE	Behavioural Brain Research	#https://www.elsevier.com/journals/behavioural-brain-research/0166-4328/guide-for-authors#
ARRIVE	Behavioural Processes	#https://www.elsevier.com/journals/behavioural-processes/0376-6357/guide-for-authors#
ARRIVE	Bio Protocol	#http://bio-protocol.org/Editorial_Criteria.aspx#
ARRIVE	Biochemical & Biophysical Research Communciations	#https://www.elsevier.com/journals/biochemical-and-biophysical-research-communications/0006-291X?generatepdf=true#
ARRIVE	Biochemical Journal	#http://www.biomedcentral.com/about/editorialpolicies#
ARRIVE	Biochemistry & Biophysics Reports	#https://www.elsevier.com/journals/biochemistry-and-biophysics-reports/2405-5808?generatepdf=true#
ARRIVE	Biochimie	#https://www.elsevier.com/journals/biochimie/0300-9084?generatepdf=true#
ARRIVE	Biochimie Open	#https://www.elsevier.com/journals/biochimie-open/2214-0085/guide-for-authors#
ARRIVE	Biocybernetics & Biomedical Engineering	#https://www.elsevier.com/journals/biocybernetics-and-biomedical-engineering/0208-5216/guide-for-authors#
ARRIVE	BioData Mining	#http://www.biomedcentral.com/about/editorialpolicies#
ARRIVE	Bioelectrochemistry	#https://www.elsevier.com/journals/bioelectrochemistry/1567-5394/guide-for-authors#
ARRIVE	Bioelectronic Medicine	#http://molmed.org/bioelecmed/journal/authors#
ARRIVE	Biological Insights	#http://www.biologicalinsights.com/Guide%20for%20Authors.html#
ARRIVE	Biological Journal of the Linnean Society	#https://academic.oup.com/biolinnean/pages/General_Instructions#
ARRIVE	Biological Procedures Online	#http://www.biomedcentral.com/about/editorialpolicies#
ARRIVE	Biological Psychiatry	#http://cdn.elsevier.com/promis_misc/biopsy_gfa.pdf#
ARRIVE	Biological Psychology	#https://www.elsevier.com/journals/biological-psychology/0301-0511/guide-for-authors#
ARRIVE	Biological Research	#http://www.biomedcentral.com/about/editorialpolicies#
ARRIVE	Biologically Inspired Cognitive Architectures	#https://www.elsevier.com/journals/biologically-inspired-cognitive-architectures/2212-683x/guide-for-authors#
ARRIVE	Biologicals	#https://www.elsevier.com/journals/biologicals/1045-1056/guide-for-authors#
ARRIVE	Biology	#http://www.mdpi.com/journal/biology/instructions#
ARRIVE	Biology Direct	#http://www.biomedcentral.com/about/editorialpolicies#
ARRIVE	Biology Letters	#http://royalsocietypublishing.org/ethics-and-policy#
ARRIVE	Biology of Mood & Anxiety Disorders	#http://www.biomedcentral.com/about/editorialpolicies#
ARRIVE	Biology of Sex Differences	#http://www.biomedcentral.com/about/editorialpolicies#
ARRIVE	Biology of the Cell	#http://onlinelibrary.wiley.com/journal/10.1111/(ISSN)1768-322X/homepage/ForAuthors.html#
ARRIVE	Biology Open	#http://bio.biologists.org/site/journal/editorial_policies.xhtml#
ARRIVE	Biomarker Research	#http://www.biomedcentral.com/about/editorialpolicies#
ARRIVE	Biomass & Bioenergy	#https://www.elsevier.com/journals/biomass-and-bioenergy/0961-9534?generatepdf=true#
ARRIVE	Biomaterials	#https://www.elsevier.com/journals/biomaterials/0142-9612/guide-for-authors#
ARRIVE	BioMedical Engineering OnLine	#http://www.biomedcentral.com/about/editorialpolicies#
ARRIVE	Biomedicine & Pharmacotherapy	#https://www.elsevier.com/journals/biomedicine-and-pharmacotherapy/0753-3322/guide-for-authors#
ARRIVE	Biomedicines	#http://www.mdpi.com/journal/biomedicines/instructions#
ARRIVE	Biomolecular Detection & Quantification	#https://www.elsevier.com/journals/biomolecular-detection-and-quantification/2214-7535?generatepdf=true#
ARRIVE	Biomolecules	#http://www.mdpi.com/journal/biomolecules/instructions#
ARRIVE	Biophysics Reports	#http://www.biophysics-reports.org/EN/column/column3228.shtml#
ARRIVE	Bioprinting	#https://www.elsevier.com/journals/bioprinting/2405-8866/guide-for-authors#
ARRIVE	BioPsychoSocial Medicine	#http://www.biomedcentral.com/about/editorialpolicies#
ARRIVE	Bioscience Reports	#http://www.bioscirep.org/bsr/bsri2a.htm#
ARRIVE	Biosensors	#http://www.mdpi.com/journal/biosensors/instructions#
ARRIVE	Biosystems	#https://www.elsevier.com/journals/biosystems/0303-2647?generatepdf=true#
ARRIVE	Biotechnology & Applied Biochemistry	#http://onlinelibrary.wiley.com/journal/10.1002/(ISSN)1470-8744/homepage/ForAuthors.html#
ARRIVE	Biotechnology Reports	#https://www.elsevier.com/journals/biotechnology-reports/2215-017X?generatepdf=true#
ARRIVE	Biotechnology Research & Innovation	#https://www.elsevier.com/journals/biotechnology-research-and-innovation/2452-0721/guide-for-authors#
ARRIVE	Biotribology	#https://www.elsevier.com/journals/biotribology/2352-5738/guide-for-authors#
ARRIVE	Bladder Cancer	#https://www.bladdercancerjournal.com/policy-animal-use#
ARRIVE	Blood	#https://ashpublications.org/blood/pages/manuscript-prep#
ARRIVE	Blood Advances	#https://ashpublications.org/bloodadvances/pages/manuscript-prep#
ARRIVE	Blood Borne Infections	#http://bbijournal.com/index.php/bbi/pages/view/authorguidlines#
ARRIVE	Blood Cancer Journal	#http://www.nature.com/bcj/bcj_new_gta.pdf#
ARRIVE	Blood Reviews	#https://www.elsevier.com/journals/blood-reviews/0268-960X/guide-for-authors#
ARRIVE	BMC Anesthesiology	#http://www.biomedcentral.com/about/editorialpolicies#
ARRIVE	BMC Biochemistry	#http://www.biomedcentral.com/about/editorialpolicies#
ARRIVE	BMC Bioinformatics	#http://www.biomedcentral.com/about/editorialpolicies#
ARRIVE	BMC Biology	#http://www.biomedcentral.com/about/editorialpolicies#
ARRIVE	BMC Biophysics	#http://www.biomedcentral.com/about/editorialpolicies#
ARRIVE	BMC Biotechnology	#http://www.biomedcentral.com/about/editorialpolicies#
ARRIVE	BMC Blood Disorders	#http://www.biomedcentral.com/about/editorialpolicies#
ARRIVE	BMC Cancer	#http://www.biomedcentral.com/about/editorialpolicies#
ARRIVE	BMC Cardiovascular Disorders	#http://www.biomedcentral.com/about/editorialpolicies#
ARRIVE	BMC Cell Biology	#http://www.biomedcentral.com/about/editorialpolicies#
ARRIVE	BMC Clinical Pathology	#http://www.biomedcentral.com/about/editorialpolicies#
ARRIVE	BMC Complementary & Alternative Medicine	#http://www.biomedcentral.com/about/editorialpolicies#
ARRIVE	BMC Dermatology	#http://www.biomedcentral.com/about/editorialpolicies#
ARRIVE	BMC Developmental Biology	#http://www.biomedcentral.com/about/editorialpolicies#
ARRIVE	BMC Ear, Nose & Throat Disorders	#http://www.biomedcentral.com/about/editorialpolicies#
ARRIVE	BMC Ecology	#http://www.biomedcentral.com/about/editorialpolicies#
ARRIVE	BMC Emergency Medicine	#http://www.biomedcentral.com/about/editorialpolicies#
ARRIVE	BMC Endocrine Disorders	#http://www.biomedcentral.com/about/editorialpolicies#
ARRIVE	BMC Evolutionary Biology	#http://www.biomedcentral.com/about/editorialpolicies#
ARRIVE	BMC Family Practice	#http://www.biomedcentral.com/about/editorialpolicies#
ARRIVE	BMC Gastroenterology	#http://www.biomedcentral.com/about/editorialpolicies#
ARRIVE	BMC Genetics	#http://www.biomedcentral.com/about/editorialpolicies#
ARRIVE	BMC Genomics	#http://www.biomedcentral.com/about/editorialpolicies#
ARRIVE	BMC Geriatrics	#http://www.biomedcentral.com/about/editorialpolicies#
ARRIVE	BMC Health Services Research	#http://www.biomedcentral.com/about/editorialpolicies#
ARRIVE	BMC Hematology	#http://www.biomedcentral.com/about/editorialpolicies#
ARRIVE	BMC Immunology	#http://www.biomedcentral.com/about/editorialpolicies#
ARRIVE	BMC Infectious Diseases	#http://www.biomedcentral.com/about/editorialpolicies#
ARRIVE	BMC International Health & Human Rights	#http://www.biomedcentral.com/about/editorialpolicies#
ARRIVE	BMC Medical Education	#http://www.biomedcentral.com/about/editorialpolicies#
ARRIVE	BMC Medical Ethics	#http://www.biomedcentral.com/about/editorialpolicies#
ARRIVE	BMC Medical Genetics	#http://www.biomedcentral.com/about/editorialpolicies#
ARRIVE	BMC Medical Genomics	#http://www.biomedcentral.com/about/editorialpolicies#
ARRIVE	BMC Medical Imaging	#http://www.biomedcentral.com/about/editorialpolicies#
ARRIVE	BMC Medical Informatics & Decision Making	#http://www.biomedcentral.com/about/editorialpolicies#
ARRIVE	BMC Medical Research Methodology	#http://www.biomedcentral.com/about/editorialpolicies#
ARRIVE	BMC Medicine	#http://www.biomedcentral.com/about/editorialpolicies#
ARRIVE	BMC Microbiology	#http://www.biomedcentral.com/about/editorialpolicies#
ARRIVE	BMC Molecular Biology	#http://www.biomedcentral.com/about/editorialpolicies#
ARRIVE	BMC Musculoskeletal Disorders	#http://www.biomedcentral.com/about/editorialpolicies#
ARRIVE	BMC Nephrology	#http://www.biomedcentral.com/about/editorialpolicies#
ARRIVE	BMC Neurology	#http://www.biomedcentral.com/about/editorialpolicies#
ARRIVE	BMC Neuroscience	#http://www.biomedcentral.com/about/editorialpolicies#
ARRIVE	BMC Nursing	#http://www.biomedcentral.com/about/editorialpolicies#
ARRIVE	BMC Nutrition	#http://www.biomedcentral.com/about/editorialpolicies#
ARRIVE	BMC Ophthalmology	#http://www.biomedcentral.com/about/editorialpolicies#
ARRIVE	BMC Oral Health	#http://www.biomedcentral.com/about/editorialpolicies#
ARRIVE	BMC Palliative Care	#http://www.biomedcentral.com/about/editorialpolicies#
ARRIVE	BMC Pediatrics	#http://www.biomedcentral.com/about/editorialpolicies#
ARRIVE	BMC Pharmacology & Toxicology	#http://www.biomedcentral.com/about/editorialpolicies#
ARRIVE	BMC Physiology	#http://www.biomedcentral.com/about/editorialpolicies#
ARRIVE	BMC Plant Biology	#http://www.biomedcentral.com/about/editorialpolicies#
ARRIVE	BMC Pregnancy & Childbirth	#http://www.biomedcentral.com/about/editorialpolicies#
ARRIVE	BMC Proceedings	#http://www.biomedcentral.com/about/editorialpolicies#
ARRIVE	BMC Psychiatry	#http://www.biomedcentral.com/bmcpsychiatry/about#
ARRIVE	BMC Psychology	#http://www.biomedcentral.com/about/editorialpolicies#
ARRIVE	BMC Public Health	#http://www.biomedcentral.com/about/editorialpolicies#
ARRIVE	BMC Pulmonary Medicine	#http://www.biomedcentral.com/about/editorialpolicies#
ARRIVE	BMC Research Notes	#http://www.biomedcentral.com/about/editorialpolicies#
ARRIVE	BMC Sports Science, Medicine & Rehabilitation	#http://www.biomedcentral.com/about/editorialpolicies#
ARRIVE	BMC Structural Biology	#http://www.biomedcentral.com/about/editorialpolicies#
ARRIVE	BMC Surgery	#http://www.biomedcentral.com/about/editorialpolicies#
ARRIVE	BMC Systems Biology	#http://www.biomedcentral.com/about/editorialpolicies#
ARRIVE	BMC Urology	#http://www.biomedcentral.com/about/editorialpolicies#
ARRIVE	BMC Veterinary Research	#http://www.biomedcentral.com/about/editorialpolicies#
ARRIVE	BMC Women's Health	#http://www.biomedcentral.com/about/editorialpolicies#
ARRIVE	BMC Zoology	#http://www.biomedcentral.com/about/editorialpolicies#
ARRIVE	Body Image	#https://www.elsevier.com/journals/body-image/1740-1445/guide-for-authors#
ARRIVE	BONE	#https://www.elsevier.com/journals/bone/8756-3282/guide-for-authors#
ARRIVE	Bone & Joint Journal	#https://online.boneandjoint.org.uk/bjj/information-for-authors?#
ARRIVE	Bone & Joint Open	#https://online.boneandjoint.org.uk/bjo/information-for-authors?#
ARRIVE	Bone & Joint Research	#https://online.boneandjoint.org.uk/bjr/information-for-authors?#
ARRIVE	Bone reports	#https://www.elsevier.com/journals/bone-reports/2352-1872/guide-for-authors#
ARRIVE	Brain	#http://www.oxfordjournals.org/our_journals/brainj/for_authors/general.html#
ARRIVE	Brain & Cognition	#https://www.elsevier.com/journals/brain-and-cognition/0278-2626/guide-for-authors#
ARRIVE	Brain & Language	#https://www.elsevier.com/wps/find/journaldescription.cws_home/622799?generatepdf=true#
ARRIVE	Brain Research Bulletin	#https://www.elsevier.com/journals/brain-research-bulletin/0361-9230/guide-for-authors#
ARRIVE	Brain Sciences	#http://www.mdpi.com/journal/brainsci/instructions#
ARRIVE	Brain Stimulation	#https://www.elsevier.com/journals/brain-stimulation/1935-861X/guide-for-authors#
ARRIVE	Brain, Behavior, & Immunity	#https://www.elsevier.com/journals/brain-behavior-and-immunity/0889-1591/guide-for-authors#
ARRIVE	Brazilian Journal of Infectious Diseases	#https://www.elsevier.com/journals/brazilian-journal-of-infectious-diseases/1413-8670?generatepdf=true#
ARRIVE	Breast Cancer Research	#http://www.biomedcentral.com/about/editorialpolicies#
ARRIVE	British Dental Journal	#http://www.nature.com/bdj/authors/index.html#
ARRIVE	British Journal of Anaesthesia	#http://www.oxfordjournals.org/our_journals/bjaint/for_authors/general.html#
ARRIVE	British Journal of Cancer	#http://media.nature.com/full/nature-assets/bjc/bjc_new_gta.pdf#
ARRIVE	British Journal of Nutrition	#http://www.nutritionsociety.org/sites/www.nutritionsociety.org/files/BJN%20Full%20Directions%20revised%20August%202013.pdf#
ARRIVE	British Journal of Oral & Maxillofacial Surgery	#https://www.elsevier.com/journals/british-journal-of-oral-and-maxillofacial-surgery/0266-4356/guide-for-authors#
ARRIVE	British Journal of Pharmacology	#http://onlinelibrary.wiley.com/journal/10.1111/%28ISSN%291476-5381/homepage/ForAuthors.html#
ARRIVE	British Journal of Surgery	#http://www.bjs.co.uk/view/instructionsToAuthors.html#
ARRIVE	Bulletin of Faculty of Pharmacy, Cairo University	#https://www.elsevier.com/journals/bulletin-of-faculty-of-pharmacy-cairo-university/1110-0931/guide-for-authors#
ARRIVE	Burns	#https://www.elsevier.com/journals/burns/0305-4179/guide-for-authors#
ARRIVE	Burns & Trauma	#http://www.biomedcentral.com/about/editorialpolicies#
ARRIVE	Calphad	#https://www.elsevier.com/journals/calphad/0364-5916/guide-for-authors#
ARRIVE	Canadian Association of Radiologists Journal	#https://www.elsevier.com/journals/canadian-association-of-radiologists-journal/0846-5371/guide-for-authors#
ARRIVE	Canadian Journal of Kidney Health & Disease	#http://www.biomedcentral.com/about/editorialpolicies#
ARRIVE	Canadian Journal of Opthalmology	#https://www.journals.elsevier.com/canadian-journal-of-ophthalmology#
ARRIVE	Cancer & Metabolism	#http://www.biomedcentral.com/about/editorialpolicies#
ARRIVE	Cancer Cell	#http://www.cell.com/cancer-cell/authors#
ARRIVE	Cancer Cell International	#http://www.biomedcentral.com/about/editorialpolicies#
ARRIVE	Cancer Imaging	#http://www.biomedcentral.com/about/editorialpolicies#
ARRIVE	Cancer Letters	#https://www.journals.elsevier.com/cancer-letters#
ARRIVE	Cancer Research Frontiers	#http://cancer-research-frontiers.org/policies-for-specific-research-areas/#
ARRIVE	Cancer Treatment Reviews	#https://www.sciencedirect.com/journal/cancer-treatment-reviews#
ARRIVE	Cancers	#http://www.mdpi.com/journal/cancers/instructions#
ARRIVE	Canine Genetics & Epidemiology	#http://www.biomedcentral.com/about/editorialpolicies#
ARRIVE	Carbohydrate Polymers	#https://www.elsevier.com/journals/carbohydrate-polymers/0144-8617/guide-for-authors#
ARRIVE	Cardio-Oncology	#http://www.biomedcentral.com/about/editorialpolicies#
ARRIVE	Cardiovascular Diabetology	#http://www.biomedcentral.com/about/editorialpolicies#
ARRIVE	Cardiovascular Pathology	#https://www.elsevier.com/journals/cardiovascular-pathology/1054-8807?generatepdf=true#
ARRIVE	Cardiovascular Research	#http://www.oxfordjournals.org/our_journals/cardiovascres/for_authors/general.html#
ARRIVE	Cardiovascular Ultrasound	#http://www.biomedcentral.com/about/editorialpolicies#
ARRIVE	CASE	#https://www.elsevier.com/journals/case/2468-6441/guide-for-authors#
ARRIVE	Case Reports in Women's Health	#https://www.elsevier.com/journals/case-reports-in-womens-health/2214-9112/guide-for-authors#
ARRIVE	Caspian Journal of Internal Medicine	#http://www.caspjim.com/pages/?contentID=78#
ARRIVE	Cell	#http://www.cell.com/cell/authors#
ARRIVE	Cell & Bioscience	#http://www.biomedcentral.com/about/editorialpolicies#
ARRIVE	Cell Biology International	#http://onlinelibrary.wiley.com/journal/10.1002/(ISSN)1095-8355/homepage/ForAuthors.html#
ARRIVE	Cell Calcium	#https://www.elsevier.com/journals/cell-calcium/0143-4160/guide-for-authors#
ARRIVE	Cell Communication & Signalling	#http://www.biomedcentral.com/about/editorialpolicies#
ARRIVE	Cell Division	#http://www.biomedcentral.com/about/editorialpolicies#
ARRIVE	Cell Host & Microbe	#http://www.cell.com/cell-host-microbe/authors#
ARRIVE	Cell Metabolism	#http://www.cell.com/cell-metabolism/authors#
ARRIVE	Cell Regeneration	#http://www.biomedcentral.com/about/editorialpolicies#
ARRIVE	Cell Reports	#http://www.cell.com/cell-reports/authors#
ARRIVE	Cells	#http://www.mdpi.com/journal/cells/instructions#
ARRIVE	Cell Stem Cell	#http://www.cell.com/cell-stem-cell/authors#
ARRIVE	Cell Systems	#http://www.cell.com/cell-systems/authors#
ARRIVE	Cellular & Molecular Gastroenterology & Hepatology	#http://cmghjournal.org/pb/assets/raw/Health%20Advance/journals/jcmgh/CMGH_Information_for_Authors_2014.pdf#
ARRIVE	Cellular Signalling	#https://www.elsevier.com/journals/cellular-signalling/0898-6568/guide-for-authors#
ARRIVE	Cellular Therapy & Transplantation	#http://www.ctt-journal.com/ethical-guidelineshtml.html#
ARRIVE	Cephalalgia	#http://www.uk.sagepub.com/msg/cep.htm#
ARRIVE	Cerebellum & Ataxias	#http://www.biomedcentral.com/about/editorialpolicies#
ARRIVE	Chem	#http://www.cell.com/chem/authors#
ARRIVE	Chemistry & Biology	#http://www.cell.com/chemistry-biology/authors#
ARRIVE	Chemistry & Physics of Lipids	#https://www.elsevier.com/journals/chemistry-and-physics-of-lipids/0009-3084?generatepdf=true#
ARRIVE	Chemistry Central Journal	#http://www.biomedcentral.com/about/editorialpolicies#
ARRIVE	Child Abuse & Neglect	#https://www.elsevier.com/journals/child-abuse-and-neglect/0145-2134/guide-for-authors#
ARRIVE	Chinese Journal of Cancer	#http://www.biomedcentral.com/about/editorialpolicies#
ARRIVE	Chinese Medicine	#http://www.biomedcentral.com/about/editorialpolicies#
ARRIVE	Cilia	#http://www.biomedcentral.com/about/editorialpolicies#
ARRIVE	Cirugía y Cirujanos	#https://www.elsevier.com/journals/cirugia-y-cirujanos/0009-7411/guide-for-authors#
ARRIVE	Cirugía y Cirujanos (English Edition)	#https://www.elsevier.com/journals/cirugia-y-cirujanos-english-edition/2444-0507/guide-for-authors#
ARRIVE	Clinical & Experimental Immunology	#http://onlinelibrary.wiley.com/journal/10.1111/(ISSN)1365-2249/homepage/ForAuthors.html#
ARRIVE	Clinical & Experimental Metastasis	#http://www.springer.com/biomed/cancer/journal/10585#
ARRIVE	Clinical & Molecular Allergy	#http://www.biomedcentral.com/about/editorialpolicies#
ARRIVE	Clinical & Translational Allergy	#http://www.biomedcentral.com/about/editorialpolicies#
ARRIVE	Clinical & Translational Gastroenterology	#http://www.nature.com/ctg/ctg_gta.pdf#
ARRIVE	Clinical & Translational Immunology	#http://www.nature.com/cti/about/for_authors.html#
ARRIVE	Clinical & Translational Medicine	#http://www.biomedcentral.com/about/editorialpolicies#
ARRIVE	Clinical & Translational Radiation Oncology	#https://www.elsevier.com/journals/clinical-and-translational-radiation-oncology/2405-6308/guide-for-authors#
ARRIVE	Clinical Epigenetics	#http://www.biomedcentral.com/about/editorialpolicies#
ARRIVE	Clinical Microbiology & Infection	#https://www.elsevier.com/journals/clinical-microbiology-and-infection/1198-743X/guide-for-authors#
ARRIVE	Clinical Microbiology Newsletter	#https://www.elsevier.com/journals/clinical-microbiology-newsletter/0196-4399/guide-for-authors#
ARRIVE	Clinical Neurology & Neurosurgery	#https://www.elsevier.com/journals/clinical-neurology-and-neurosurgery/0303-8467?generatepdf=true#
ARRIVE	Clinical Nutrition	#http://www.elsevier.com/wps/find/journaldescription.cws_home/623017/authorinstructions#
ARRIVE	Clinical Nutrition e-SPEN Journal	#https://www.elsevier.com/journals/clinical-nutrition-espen/2405-4577/guide-for-authors#
ARRIVE	Clinical Oncology	#https://www.elsevier.com/journals/clinical-oncology/0936-6555?generatepdf=true#
ARRIVE	Clinical Plasma Medicine	#https://www.elsevier.com/journals/clinical-plasma-medicine/2212-8166/guide-for-authors#
ARRIVE	Clinical Proteomics	#http://www.biomedcentral.com/about/editorialpolicies#
ARRIVE	Clinical Radiology	#https://www.elsevier.com/journals/clinical-radiology/0009-9260/guide-for-authors#
ARRIVE	Clinical Sacroma Research	#http://www.biomedcentral.com/about/editorialpolicies#
ARRIVE	Clinical Science	#http://www.clinsci.org/content/submission-guidelines#	ARRIVE Website typo: Clincial
ARRIVE	Clinical Simulation in Nursing	#https://www.elsevier.com/journals/clinical-simulation-in-nursing/1876-1399/guide-for-authors#
ARRIVE	Clinical Trials & Regulatory Science in Cardiology	#https://www.elsevier.com/journals/clinical-trials-and-regulatory-science-in-cardiology/2405-5875?generatepdf=true#
ARRIVE	Clinics & Research in Hepatology & Gastroenterology	#https://www.elsevier.com/journals/clinics-and-research-in-hepatology-and-gastroenterology/2210-7401/guide-for-authors#
ARRIVE	Cognition	#https://www.elsevier.com/journals/cognition/0010-0277/guide-for-authors#
ARRIVE	Cognitive & Behavioral Practice	#https://www.elsevier.com/journals/cognitive-and-behavioral-practice/1077-7229/guide-for-authors#
ARRIVE	Cognitive Development	#https://www.elsevier.com/journals/cognitive-development/0885-2014?generatepdf=true#
ARRIVE	Cognitive Psychology	#https://www.elsevier.com/journals/cognitive-psychology/0010-0285/guide-for-authors#
ARRIVE	Collabra	#http://www.collabraoa.org/about/submissions/#
ARRIVE	Colloids & Surfaces A: Physicochemical & Engineering Aspects	#https://www.elsevier.com/journals/colloids-and-surfaces-a-physicochemical-and-engineering-aspects/0927-7757/guide-for-authors#
ARRIVE	Colloids & Surfaces B: Interfaces	#https://www.elsevier.com/journals/colloids-and-surfaces-b-biointerfaces/0927-7765/guide-for-authors#
ARRIVE	Comparative Biochemistry & Physiology - Part A: Molecular & Integrative Physiology	#https://www.elsevier.com/journals/comparative-biochemistry-and-physiology-part-a-molecular-and-integrative-physiology/1095-6433/guide-for-authors#
ARRIVE	Comparative Biochemistry & Physiology - Part B: Biochemistry & Molecular Biology	#https://www.elsevier.com/journals/comparative-biochemistry-and-physiology-part-b-biochemistry-and-molecular-biology/1096-4959/guide-for-authors#
ARRIVE	Comparative Biochemistry & Physiology - Part C: Toxicology & Pharmacology	#https://www.elsevier.com/journals/comparative-biochemistry-and-physiology-part-c-toxicology-and-pharmacology/1532-0456/guide-for-authors#
ARRIVE	Comparative Biochemistry & Physiology - Part D: Genomics & Proteomics	#https://www.elsevier.com/journals/comparative-biochemistry-and-physiology-part-d-genomics-and-proteomics/1744-117x/guide-for-authors#
ARRIVE	Comparative Biochemistry & Physiology - Parts A, B, C & D (Full Set)	#https://www.elsevier.com/journals/comparative-biochemistry-and-physiology-parts-a-b-c-and-d-full-set/fs00-7514/guide-for-authors#
ARRIVE	Complementary Therapies in Clinical Practice	#https://www.elsevier.com/journals/complementary-therapies-in-clinical-practice/1744-3881/guide-for-authors#
ARRIVE	Comprehensive Physiology	#http://www.the-aps.org/mm/Publications/Preparing-Your-Manuscript#
ARRIVE	Computer Networks	#https://www.elsevier.com/journals/computer-networks/1389-1286/guide-for-authors#
ARRIVE	Computers & Electronics in Agriculture	#https://www.elsevier.com/journals/computers-and-electronics-in-agriculture/0168-1699/guide-for-authors#
ARRIVE	Computers in Human Behaviour	#https://www.elsevier.com/journals/computers-in-human-behavior/0747-5632?generatepdf=true#
ARRIVE	Computers in Biology & Medicine	#https://www.elsevier.com/wps/find/journaldescription.cws_home/351?generatepdf=true#
ARRIVE	Conciousness & Cognition	#https://www.elsevier.com/journals/consciousness-and-cognition/1053-8100?generatepdf=true#
ARRIVE	Contact Lens & Anterior Eye	#http://www.elsevier.com/journals/contact-lens-and-anterior-eye/1367-0484/guide-for-authors#
ARRIVE	Contemporary Clinical trials	#https://www.elsevier.com/journals/contemporary-clinical-trials/1551-7144?generatepdf=true#
ARRIVE	Contemporary Clinical Trials Communications	#https://www.elsevier.com/journals/contemporary-clinical-trials-communications/2451-8654/guide-for-authors#
ARRIVE	Contemporary Educational Psychology	#https://www.elsevier.com/journals/contemporary-educational-psychology/0361-476x/guide-for-authors#
ARRIVE	Contraception & Reproductive Medicine	#http://www.biomedcentral.com/about/editorialpolicies#
ARRIVE	COPD Research & Practice	#http://www.biomedcentral.com/about/editorialpolicies#
ARRIVE	Cor et Vasa	#https://www.elsevier.com/journals/cor-et-vasa/0010-8650/guide-for-authors#
ARRIVE	Cortex	#https://www.elsevier.com/journals/cortex/0010-9452/guide-for-authors#
ARRIVE	Cosmetics	#http://www.mdpi.com/journal/cosmetics/instructions#
ARRIVE	Critical Care	#http://www.biomedcentral.com/about/editorialpolicies#
ARRIVE	Critical Reviews in Oncology/Hematology	#https://www.elsevier.com/journals/critical-reviews-in-oncology-hematology/1040-8428/guide-for-authors#
ARRIVE	Cryobiology	#https://www.elsevier.com/journals/cryobiology/0011-2240/guide-for-authors#
ARRIVE	Cureus	#http://www.cureus.com/for_authors#
ARRIVE	Current Biology	#http://www.cell.com/current-biology/authors#
ARRIVE	Current Developments in Nutrition	#http://cdn.nutrition.org/content/policies-fees-and-style#
ARRIVE	Current Medicine Research & Practice	#https://www.elsevier.com/journals/current-opinion-in-behavioral-sciences/2352-1546/guide-for-authors#
ARRIVE	Current Opinion in Behavioral Sciences	#https://www.elsevier.com/journals/current-opinion-in-behavioral-sciences/2352-1546/guide-for-authors#
ARRIVE	Current Opinion in Endocrine & Metabolic Research	#https://www.elsevier.com/journals/current-opinion-in-endocrine-and-metabolic-research/2451-9650/guide-for-authors#
ARRIVE	Currents in Pharmacy Teaching & Learning	#https://www.elsevier.com/journals/currents-in-pharmacy-teaching-and-learning/1877-1297/guide-for-authors#
ARRIVE	Cytokine	#https://www.elsevier.com/journals/cytokine/1043-4666/guide-for-authors#
ARRIVE	DARU Journal of Pharmaceutical Sciences	#http://www.biomedcentral.com/about/editorialpolicies#
ARRIVE	Data in Brief	#https://www.elsevier.com/journals/data-in-brief/2352-3409?generatepdf=true#
ARRIVE	Dental Hypotheses	#http://www.dentalhypotheses.com/index.php/dhj/about/editorialPolicies#
ARRIVE	Dental Journal of Advance Studies	#http://djas.co.in/Instruction.php#
ARRIVE	Dental Materials	#https://www.elsevier.com/journals/dental-materials/0109-5641?generatepdf=true#
ARRIVE	Dentistry 3000	#http://www.biomedcentral.com/about/editorialpolicies#
ARRIVE	Dentistry Journal	#http://www.mdpi.com/journal/dentistry/instructions#
ARRIVE	Dermatologica Sinica	#https://www.elsevier.com/journals/dermatologica-sinica/1027-8117/guide-for-authors#
ARRIVE	Development	#http://dev.biologists.org/content/journal-policies#
ARRIVE	Developmental Cell	#http://www.cell.com/developmental-cell/authors#
ARRIVE	Developmental Cognitive Neuroscience	#https://www.elsevier.com/journals/developmental-cognitive-neuroscience/1878-9293/guide-for-authors#
ARRIVE	Diabetes Research & Clinical Practice	#https://www.elsevier.com/journals/diabetes-research-and-clinical-practice/0168-8227?generatepdf=true#
ARRIVE	Diabetologia	#http://www.diabetologia-journal.org/instructionstoauthors.html#
ARRIVE	Diabetology & Metabolic Syndrome	#http://www.biomedcentral.com/about/editorialpolicies#
ARRIVE	Diagnostic & Interventional Imaging	#https://www.elsevier.com/journals/diagnostic-and-interventional-imaging/2211-5684/guide-for-authors#
ARRIVE	Diagnostic Microbiology & Infectious Disease	#https://www.elsevier.com/journals/diagnostic-microbiology-and-infectious-disease/0732-8893?generatepdf=true#
ARRIVE	Diagnostic Pathology	#http://www.biomedcentral.com/about/editorialpolicies#
ARRIVE	Diagnostics	#http://www.mdpi.com/journal/diagnostics/instructions#
ARRIVE	Digital Biomarkers	#https://www.karger.com/Journal/guidelines/271954#
ARRIVE	Disability & Health Journal	#https://www.elsevier.com/journals/disability-and-health-journal/1936-6574/guide-for-authors#
ARRIVE	Disaster & Military Medicine	#http://www.biomedcentral.com/about/editorialpolicies#
ARRIVE	Disease Models & Mechanisms	#http://dmm.biologists.org/site/policies/editorial_policies.xhtml#
ARRIVE	Diseases	#http://www.mdpi.com/journal/diseases/instructions#
ARRIVE	Drug & Alcohol Dependence	#https://www.elsevier.com/journals/drug-and-alcohol-dependence/0376-8716?generatepdf=true#
ARRIVE	Early Childhood Research Quarterly	#https://www.elsevier.com/wps/find/journaldescription.cws_home/620184?generatepdf=true#
ARRIVE	Early Human Development	#https://www.elsevier.com/journals/early-human-development/0378-3782?generatepdf=true#
ARRIVE	Earth & Planetary Science Letters	#https://www.elsevier.com/journals/earth-and-planetary-science-letters/0012-821x/guide-for-authors#
ARRIVE	Earth-Science Reviews	#https://www.elsevier.com/journals/earth-science-reviews/0012-8252/guide-for-authors#
ARRIVE	Eating Behaviours	#https://www.elsevier.com/journals/eating-behaviors/1471-0153/guide-for-authors#
ARRIVE	eBioMedicine	#https://www.elsevier.com/journals/ebiomedicine/2352-3964?generatepdf=true#
ARRIVE	ecancermedicalscience	#http://ecancer.org/ecms/manuscript#
ARRIVE	Echo Research & Practice	#http://www.echorespract.com/site/misc/For-Authors.xhtml#
ARRIVE	Economics & Human Biology	#https://www.elsevier.com/journals/economics-and-human-biology/1570-677X/guide-for-authors#
ARRIVE	Egyptian Journal of Anaesthesia	#https://www.elsevier.com/journals/egyptian-journal-of-anaesthesia/1110-1849/guide-for-authors#
ARRIVE	Egyptian Journal of Chest Disease & Tuberculosis	#https://www.elsevier.com/journals/egyptian-journal-of-chest-disease-and-tuberculosis/0422-7638/guide-for-authors#
ARRIVE	Egyptian Journal of Ear, Nose, Throat & Allied Sciences	#https://www.elsevier.com/journals/egyptian-journal-of-ear-nose-throat-and-allied-sciences/2090-0740/guide-for-authors#
ARRIVE	Egyptian Journal of Forensic Sciences	#https://www.elsevier.com/journals/egyptian-journal-of-forensic-sciences/2090-536X/guide-for-authors#
ARRIVE	Egyptian Journal of Medical Human Genetics	#https://www.elsevier.com/journals/egyptian-journal-of-medical-human-genetics/1110-8630/guide-for-authors#
ARRIVE	Egyptian Pediatric Association Gazette	#https://www.elsevier.com/journals/egyptian-pediatric-association-gazette/1110-6638?generatepdf=true#
ARRIVE	EJC Supplements	#https://www.elsevier.com/journals/ejc-supplements/1359-6349?generatepdf=true#
ARRIVE	EJNMMI Research	#http://www.biomedcentral.com/about/editorialpolicies#
ARRIVE	EJVES Short Reports	#https://www.elsevier.com/journals/ejves-short-reports/2405-6553?generatepdf=true#
ARRIVE	Electronic Journal of Biotechnology	#https://www.elsevier.com/journals/electronic-journal-of-biotechnology/0717-3458/guide-for-authors#
ARRIVE	Electronic Journal of Forensic Sciences	#https://www.elsevier.com/journals/egyptian-journal-of-forensic-sciences/2090-536X/guide-for-authors#
ARRIVE	eLife	#http://submit.elifesciences.org/html/elife_author_instructions.html#
ARRIVE	EMBO Molecular Medicine	#http://embor.embopress.org/authorguide#
ARRIVE	EMBO Reports	#http://embor.embopress.org/authorguide#
ARRIVE	Endocrine Connections	#http://www.endocrineconnections.com/site/misc/EC_ifora.xhtml#
ARRIVE	Endocrine-Related Cancer	#http://erc.endocrinology-journals.org/site/misc/For-Authors.xhtml#
ARRIVE	Energy	#https://www.elsevier.com/journals/energy/0360-5442/guide-for-authors#
ARRIVE	Energy Conversion & Management	#https://www.elsevier.com/journals/energy-conversion-and-management/0196-8904/guide-for-authors#
ARRIVE	Energy for Sustainable Development	#https://www.elsevier.com/journals/energy-for-sustainable-development/0973-0826/guide-for-authors#
ARRIVE	Energy Reports	#https://www.elsevier.com/journals/energy-reports/2352-4847/guide-for-authors#
ARRIVE	Environmental & Experimental Botany	#https://www.elsevier.com/journals/environmental-and-experimental-botany/0098-8472/guide-for-authors#
ARRIVE	Environmental Health	#http://www.biomedcentral.com/about/editorialpolicies#
ARRIVE	Environmental Health Perspectives	#http://ehp.niehs.nih.gov/1307775/#
ARRIVE	Environmental Toxicology & Pharmacology	#http://www.elsevier.com/journals/environmental-toxicology-and-pharmacology/1382-6689?generatepdf=true#
ARRIVE	Enzyme & Microbial Technology	#https://www.elsevier.com/journals/enzyme-and-microbial-technology/0141-0229?generatepdf=true#
ARRIVE	Epidemics	#https://www.elsevier.com/journals/epidemics/1755-4365/guide-for-authors#
ARRIVE	Epigenetics & Chromatin	#http://www.biomedcentral.com/about/editorialpolicies#
ARRIVE	Epilepsia	#http://onlinelibrary.wiley.com/doi/10.1111/epi.12971/abstract#
ARRIVE	Epilepsy & Behavior Case Reports	#https://www.elsevier.com/journals/epilepsy-and-behavior-case-reports/2213-3232/guide-for-authors#
ARRIVE	Epilepsy & Behaviour	#https://www.elsevier.com/journals/epilepsy-and-behavior/1525-5050/guide-for-authors#
ARRIVE	Epilepsy Research	#https://www.elsevier.com/journals/epilepsy-research/0920-1211/guide-for-authors#
ARRIVE	Equine Veterinary Journal	#http://onlinelibrary.wiley.com/journal/10.1001/%28ISSN%292042-3306/homepage/ForAuthors.html#
ARRIVE	EuPA Open Proteomics	#https://www.elsevier.com/journals/eupa-open-proteomics/2212-9685/guide-for-authors#
ARRIVE	Europace	#https://academic.oup.com/europace/pages/General_Instructions#
ARRIVE	European Annals of Otorhinolaryngology, Head & Neck Diseases	#https://www.elsevier.com/journals/european-annals-of-otorhinolaryngology-head-and-neck-diseases/1879-7296/guide-for-authors#
ARRIVE	European Geriatric Medicine	#https://www.elsevier.com/journals/european-geriatric-medicine/1878-7649?generatepdf=true#
ARRIVE	European Endodontic Journal	#http://eurendodj.com/eng/sayfalar/129/Instructions-for-Autors#
ARRIVE	European Heart Journal	#http://eurheartj.oxfordjournals.org/content/32/19/2333.full#
ARRIVE	European Journal of Cancer	#https://www.elsevier.com/journals/european-journal-of-cancer/0959-8049/guide-for-authors#
ARRIVE	European Journal of Heart Failure	#http://www.oxfordjournals.org/our_journals/eurjhf/for_authors/#
ARRIVE	European Journal of Medical Research	#http://www.biomedcentral.com/about/editorialpolicies#
ARRIVE	European Journal of Medicinal Chemistry	#https://www.elsevier.com/journals/european-journal-of-medicinal-chemistry/0223-5234?generatepdf=true#
ARRIVE	European Journal of Neuroscience	#http://onlinelibrary.wiley.com/journal/10.1111/(ISSN)1460-9568/homepage/ForAuthors.html#
ARRIVE	European Journal of Oncology Nursing	#https://www.elsevier.com/journals/european-journal-of-oncology-nursing/1462-3889/guide-for-authors#
ARRIVE	European Journal of Paediatric Neurology	#https://www.elsevier.com/journals/european-journal-of-paediatric-neurology/1090-3798?generatepdf=true#
ARRIVE	European Journal of Pharmaceutics & Biopharmaceutics	#https://www.elsevier.com/journals/european-journal-of-pharmaceutics-and-biopharmaceutics/0939-6411?generatepdf=true#
ARRIVE	European Journal of Radiology	#https://www.elsevier.com/journals/european-journal-of-radiology/0720-048X/guide-for-authors#
ARRIVE	European Journal of Radiology Open	#https://www.elsevier.com/journals/european-journal-of-radiology-open/2352-0477/guide-for-authors#
ARRIVE	European Journal of Therapeutics	#http://www.europeantherapeutics.org/eng/sayfalar/129/Instructions-for-Autors#
ARRIVE	European Psychiatry	#https://www.elsevier.com/journals/european-psychiatry/0924-9338?generatepdf=true#
ARRIVE	European Journal of Vascular & Endovascular Surgery	#https://www.elsevier.com/journals/ejves-short-reports/2405-6553?generatepdf=true#
ARRIVE	European Review of Aging & Physical Activity	#http://www.biomedcentral.com/about/editorialpolicies#
ARRIVE	European Urology	#http://www.europeanurology.com/resources-for-authors/submission-guidelines#
ARRIVE	EvoDevo	#http://www.biomedcentral.com/about/editorialpolicies#
ARRIVE	Experimental & Translational Stroke Medicine	#http://www.biomedcentral.com/about/editorialpolicies#
ARRIVE	Experimental Cell Research	#https://www.elsevier.com/journals/experimental-cell-research/0014-4827/guide-for-authors#
ARRIVE	Experimental Eye Research	#https://www.elsevier.com/journals/experimental-eye-research/0014-4835?generatepdf=true#
ARRIVE	Experimental Hematology	#https://www.elsevier.com/journals/experimental-hematology/0301-472x/guide-for-authors#
ARRIVE	Experimental Neurology	#https://www.elsevier.com/journals/experimental-neurology/0014-4886/guide-for-authors#
ARRIVE	Experimental Physiology	#http://ep.physoc.org/site/misc/author.xhtml#
ARRIVE	Explore: Journal of Science & Healing	#https://www.elsevier.com/journals/explore-the-journal-of-science-and-healing/1550-8307/guide-for-authors#
ARRIVE	Extreme Physiology & Medicine	#http://www.biomedcentral.com/about/editorialpolicies#
ARRIVE	Eye & Vision	#http://www.biomedcentral.com/about/editorialpolicies#
ARRIVE	F1000 Research	#http://f1000research.com/author-guidelines/#
ARRIVE	FEBS Journal	#http://www.febsjournal.org/submit.asp#
ARRIVE	FEBS Open Bio	#http://febs.onlinelibrary.wiley.com/hub/journal/10.1002/(ISSN)2211-5463/journal-menu/author-guidelines.html#
ARRIVE	Fibrogenesis & Tissue Repair	#http://www.biomedcentral.com/about/editorialpolicies#
ARRIVE	Fish & Shellfish Immunology	#https://www.elsevier.com/journals/fish-and-shellfish-immunology/1050-4648/guide-for-authors#
ARRIVE	Fluids & Barriers of the CNS	#http://www.biomedcentral.com/about/editorialpolicies#
ARRIVE	Food Chemistry & Nanotechnology	#http://unitedscientificgroup.com/journals/food-chemistry-and-nanotechnology/policies-and-guidelines/1#
ARRIVE	Food Packaging & Shelf Life	#https://www.elsevier.com/journals/food-packaging-and-shelf-life/2214-2894/guide-for-authors#
ARRIVE	Food Research International	#https://www.elsevier.com/journals/food-research-international/0963-9969?generatepdf=true#
ARRIVE	Foods	#http://www.mdpi.com/journal/foods/instructions#
ARRIVE	Forensice Science International: Genetics	#http://www.elsevier.com/journals/forensic-science-international-genetics/1872-4973/guide-for-authors#
ARRIVE	Forest Ecology & Management	#https://www.elsevier.com/journals/forest-ecology-and-management/0378-1127/guide-for-authors#
ARRIVE	Formosan Journal of Surgery	#https://www.elsevier.com/journals/formosan-journal-of-surgery/1682-606X/guide-for-authors#
ARRIVE	Free Radicals & Antioxidants	#http://www.phcogfirst.com/content/copyright-form#
ARRIVE	Frontiers in Zoology	#http://www.biomedcentral.com/about/editorialpolicies#
ARRIVE	Function	#https://academic.oup.com/function/pages/general-instructions#
ARRIVE	Fusion Engineering & Design	#http://www.biomedcentral.com/about/editorialpolicies#
ARRIVE	Future Dental Journal	#https://www.elsevier.com/journals/future-dental-journal/2314-7180/guide-for-authors#
ARRIVE	Gastroenterology	#http://www.gastrojournal.org/authorinfo#
ARRIVE	Gene Expression Patterns	#https://www.elsevier.com/journals/gene-expression-patterns/1567-133x/guide-for-authors#
ARRIVE	Genes	#http://www.mdpi.com/journal/genes/instructions#
ARRIVE	Gene Therapy	#http://mts-gt.nature.com/cgi-bin/main.plex?form_type=display_auth_instructions#
ARRIVE	Genetics Selection Evolution	#http://www.biomedcentral.com/about/editorialpolicies#
ARRIVE	Genome Biology	#http://www.biomedcentral.com/about/editorialpolicies#
ARRIVE	Genome Medicine	#http://www.biomedcentral.com/about/editorialpolicies#
ARRIVE	Genomics	#https://www.elsevier.com/journals/genomics/0888-7543/guide-for-authors#
ARRIVE	Genomics & Computational Biology	#https://www.societyofbiology.org/education/jbe#
ARRIVE	Genomics Data	#https://www.elsevier.com/journals/genomics-data/2213-5960/guide-for-authors#
ARRIVE	GeoResJ	#https://www.elsevier.com/journals/georesj/2214-2428/guide-for-authors#
ARRIVE	Giga Science	#https://academic.oup.com/gigascience/pages/technical_note#
ARRIVE	Growth Hormone & IGF Research	#https://www.elsevier.com/journals/growth-hormone-and-igf-research/1096-6374/guide-for-authors#
ARRIVE	Gut	#http://gut.bmj.com/site/about/guidelines.xhtml#
ARRIVE	Gut Pathogens	#http://www.biomedcentral.com/about/editorialpolicies#
ARRIVE	Gynecology & Minimally Invasive Therapy	#https://www.elsevier.com/journals/gynecology-and-minimally-invasive-therapy/2213-3070/guide-for-authors#
ARRIVE	Head & Face Medicine	#http://www.biomedcentral.com/about/editorialpolicies#
ARRIVE	Health SA Gesondheid - Journal of Interdisciplinary Health Sciences	#https://www.elsevier.com/journals/health-sa-gesondheid/1025-9848?generatepdf=true#
CONSORT	The Lancet Neurology	#http://www.thelancet.com/lancet-neurology-information-for-authors/article-types-manuscript-requirements#
ARRIVE	Journal of Bone Oncology	#https://www.elsevier.com/journals/journal-of-bone-oncology/2212-1374?generatepdf=true#
ARRIVE	Journal of Brachial Plexus & Peripheral Nerve Injury	#http://www.biomedcentral.com/about/editorialpolicies#
ARRIVE	Journal of Cancer Policy	#https://www.elsevier.com/journals/journal-of-cancer-policy/2213-5383/guide-for-authors#
ARRIVE	Journal of Cancer Research & Practice	#https://www.elsevier.com/journals/journal-of-cancer-research-and-practice/2311-3006/guide-for-authors#
ARRIVE	Journal of Cardiothoracic & Vascular Anesthesia	#https://www.elsevier.com/journals/journal-of-cardiothoracic-and-vascular-anesthesia/1053-0770/guide-for-authors#
ARRIVE	Journal of Cardiothoracic Surgery	#http://www.biomedcentral.com/about/editorialpolicies#
ARRIVE	Journal of Cardiovascular Development & Disease	#http://www.mdpi.com/journal/jcdd/instructions#
ARRIVE	Journal of Cardiovascular Magnetic Resonance	#http://www.biomedcentral.com/about/editorialpolicies#
ARRIVE	Journal of Cell Science	#http://jcs.biologists.org/content/journal-policies#
ARRIVE	Journal of Cerebral Blood Flow & Metabolism	#http://mc.manuscriptcentral.com/societyimages/jcbfm/Guide%20to%20Authors.pdf#
ARRIVE	Journal of Chemical Neuroanatomy	#https://www.elsevier.com/journals/journal-of-chemical-neuroanatomy/0891-0618?generatepdf=true#
ARRIVE	Journal of Chiropractic Humanities	#https://www.elsevier.com/journals/journal-of-chiropractic-humanities/1556-3499/guide-for-authors#
ARRIVE	Journal of Chiropractic Medicine	#https://www.elsevier.com/journals/journal-of-chiropractic-medicine/1556-3707/guide-for-authors#
ARRIVE	Journal of Circadian Rhythms	#http://www.biomedcentral.com/about/editorialpolicies#
ARRIVE	Journal of Clinical & Translational Research	#http://www.jctres.com/en/author-guidelines/#
ARRIVE	Journal of Clinical Gerontology & Geriatrics	#https://www.elsevier.com/journals/journal-of-clinical-gerontology-and-geriatrics/2210-8335/guide-for-authors#
ARRIVE	Journal of Clinical Lipidology	#http://www.elsevier.com/journals/journal-of-clinical-lipidology/1933-2874/guide-for-authors#
ARRIVE	Journal of Clinical Orthopaedics & Trauma	#https://www.elsevier.com/journals/journal-of-clinical-orthopaedics-and-trauma/0976-5662/guide-for-authors#
ARRIVE	Journal of Clinical Periodontology	#http://onlinelibrary.wiley.com/doi/10.1111/jcpe.2012.39.issue-s12/issuetoc#
ARRIVE	Journal of Clinical Tuberculosis & Other Mycobacterial Diseases	#https://www.elsevier.com/journals/journal-of-clinical-tuberculosis-and-other-mycobacterial-diseases/2405-5794/guide-for-authors#
ARRIVE	Journal of Clinical Virology	#https://www.elsevier.com/journals/journal-of-clinical-virology/1386-6532?generatepdf=true#	ARRIVE Website typo: Clincial
ARRIVE	Journal of Coloproctology	#https://www.elsevier.com/journals/journal-of-coloproctology/2237-9363/guide-for-authors#
ARRIVE	Journal of Comparative Human Biology	#https://www.elsevier.com/journals/homo/0018-442X/guide-for-authors#
ARRIVE	Journal of Contextual Behavioural Science	#https://www.elsevier.com/journals/journal-of-contextual-behavioral-science/2212-1447/guide-for-authors#
ARRIVE	Journal of Cranio-Maxillofacial Surgery	#https://www.elsevier.com/journals/journal-of-cranio-maxillofacial-surgery/1010-5182?generatepdf=true#
ARRIVE	Journal of Dental Research	#http://www.iadr.org/i4a/pages/index.cfm?pageID=3934#
ARRIVE	Journal of Dental Sciences	#https://www.elsevier.com/journals/journal-of-dental-sciences/1991-7902/guide-for-authors#
ARRIVE	Journal of Dentistry	#https://www.elsevier.com/journals/journal-of-dentistry/0300-5712/guide-for-authors#
ARRIVE	Journal of Dermatology & Dermatologic Surgery	#https://www.elsevier.com/journals/journal-of-dermatology-and-dermatologic-surgery/2352-2410/guide-for-authors#
ARRIVE	Journal of Developmental Biology	#http://www.mdpi.com/journal/jdb/instructions#
ARRIVE	Journal of Diabetes & Metabolic Disorders	#http://www.biomedcentral.com/about/editorialpolicies#
ARRIVE	Journal of Endocrinology	#http://joe.endocrinology-journals.org/site/misc/For-Authors.xhtml#
ARRIVE	Journal of Endodontics	#https://www.elsevier.com/journals/journal-of-endodontics/0099-2399/guide-for-authors#
ARRIVE	Journal of Epidemiology & Global Health	#https://www.elsevier.com/journals/journal-of-epidemiology-and-global-health/2210-6006/guide-for-authors#
ARRIVE	Nature Chemical Biology	#http://www.nature.com/authors/policies/experimental.html#
ARRIVE	Nature Chemistry	#http://www.nature.com/authors/policies/experimental.html#
ARRIVE	Journal of Molecular Signaling	http://www.biomedcentral.com/about/editorialpolicies#http://www.biomedcentral.com/about/editorialpolicies#	ARRIVE Website typo: Signalling
CONSORT	Journal of Hand Therapy	#https://www.jhandtherapy.org/?code=hanthe-site#
CONSORT	Journal of Headache & Pain	#http://www.springer.com/medicine/journal/10194#
CONSORT	Journal of Health Psychology	#http://hpq.sagepub.com/#
CONSORT	Journal of Health Services Research & Policy	#http://journals.sagepub.com/home/hsr#
CONSORT	Journal of Hepatology	#http://www.jhep-elsevier.com/#
CONSORT	Journal of Hypertension	#http://edmgr.ovid.com/jh/accounts/ifauth.htm#
CONSORT	Journal of Indian Association of Pediatric Surgeons	#http://www.jiaps.com/#
CONSORT	Journal of Indian Prosthodontist Society	#http://www.journalonweb.com/jips/#
CONSORT	Journal of Indian Society of Pedodontics & Preventive Dentistry	#http://www.jisppd.com/#
CONSORT	Journal of Infectious Diseases	#https://academic.oup.com/jid#
CONSORT	Journal of Internal Medicine	#https://onlinelibrary.wiley.com/journal/13652796#
CONSORT	Journal of International Medical Research	#http://journals.sagepub.com/home/imr#
CONSORT	Journal of Investigational Allergology & Clinical Immunology	#http://www.jiaci.org/#
CONSORT	Journal of Investigative Dermatology	#http://www.nature.com/jid/editorial_policies.html#
CONSORT	Journal of Korean Medical Science	#https://www.jkms.org/#
CONSORT	Journal of Manipulative & Physiological Therapeutics	#http://www.journals.elsevierhealth.com/periodicals/ymmt#
CONSORT	Journal of Medical Internet Research	#http://www.jmir.org/#
CONSORT	Journal of Midwifery & Women's Health	#http://onlinelibrary.wiley.com/journal/10.1111/(ISSN)1542-2011#
CONSORT	Journal of Minimal Access Surgery	#http://www.journalofmas.com/#
CONSORT	Journal of Molecular Signaling	#http://www.jmolecularsignaling.com/#
CONSORT	Journal of Music Therapy	#http://www.musictherapy.org/research/pubs/#
CONSORT	Journal of Negative Results in BioMedicine	#http://www.jnrbm.com/#
CONSORT	Journal of NeuroEngineering & Rehabilitation	#http://www.jneuroengrehab.com/#
CONSORT	Journal of Neuroinflammation	#http://www.jneuroinflammation.com/#
CONSORT	Journal of Neurological Science (Turkish)	#http://jns.dergisi.org/#
CONSORT	Journal of Neurology, Neurosurgery & Psychiatry	#http://jnnp.bmj.com/#
CONSORT	Journal of Neuro-Ophthalmology	#http://edmgr.ovid.com/jno/accounts/ifauth.htm#
CONSORT	Journal of Neuropsychology	#http://onlinelibrary.wiley.com/journal/10.1111/%28ISSN%291748-6653#
CONSORT	Journal of Neurosurgery	#http://thejns.org/toc/jns/current#
CONSORT	Journal of Nuclear Medicine	#http://jnm.snmjournals.org/#
CONSORT	Journal of Nutrition	#http://jn.nutrition.org/#
CONSORT	Journal of Obstetric, Gynecologic & Neonatal Nursing	#http://onlinelibrary.wiley.com/journal/10.1111/%28ISSN%291552-6909#
CONSORT	Journal of Obstetrics and Gynaecology Canada	#http://www.jogc.com/authors_e.aspx#
CONSORT	Journal of Obstetrics and Gynaecology Research	#https://obgyn.onlinelibrary.wiley.com/journal/14470756#
CONSORT	Journal of Occupational Medicine & Toxicology	#http://www.occup-med.com/#
CONSORT	Journal of Oral & Maxillofacial Surgery	#http://www.joms.org/#
CONSORT	Journal of Orthodontics	#https://www.tandfonline.com/loi/yjor20#
CONSORT	Journal of Orthopaedic & Sports Physical Therapy	#http://www.jospt.org/#
CONSORT	Journal of Orthopaedic Surgery & Research	#http://www.josr-online.com/#
CONSORT	Journal of Paediatrics & Child Health	#https://onlinelibrary.wiley.com/journal/14401754#
CONSORT	Journal of Pain	#http://www.jpain.org/#
CONSORT	Journal of Pathology	#http://onlinelibrary.wiley.com/journal/10.1002/(ISSN)1096-9896/homepage/ForAuthors.html#
CONSORT	Journal of Pediatric Gastroenterology & Nutrition	#http://edmgr.ovid.com/jpgn-na/accounts/ifauth.htm#
CONSORT	Journal of Pediatric Orthopaedics	#http://www.editorialmanager.com/jpo/#
CONSORT	Journal of Pediatric Psychology	#http://jpepsy.oxfordjournals.org/#
CONSORT	Journal of Pediatric Surgery	#http://www.elsevier.com/wps/find/journaldescription.cws_home/623148/description#
CONSORT	Journal of Pediatrics	#http://www.jpeds.com/#
CONSORT	Journal of Perinatology	#https://www.nature.com/jp/#
CONSORT	Journal of Periodontal Research	#https://onlinelibrary.wiley.com/journal/16000765#
CONSORT	Journal of Periodontology	#http://www.joponline.org/#
CONSORT	Journal of Physical Activity and Health	#https://journals.humankinetics.com/journal/jpah#
CONSORT	Journal of Physical Therapy	#http://sites.google.com/site/jphysther/home#
CONSORT	Journal of Physiology	#http://jp.physoc.org/site/misc/author.xhtml;%20http:/jp.physoc.org/content/587/4/713.full#
CONSORT	Journal of Postgraduate Medicine	#http://www.jpgmonline.com/#
CONSORT	Journal of Psychosomatic Research	#https://www.journals.elsevier.com/journal-of-psychosomatic-research/#
CONSORT	Journal of Rehabilitation Medicine	#http://www.medicaljournals.se/jrm/index.php/instructions-to-authors.html#
CONSORT	Journal of Sexual Medicine	#http://onlinelibrary.wiley.com/journal/10.1111/(ISSN)1743-6109/homepage/ForAuthors.html#
CONSORT	Journal of Shoulder & Elbow Surgery	#http://www.jshoulderelbow.org/authorinfo#
CONSORT	Journal of Speech, Language & Hearing Research	#http://jslhr.asha.org/#
CONSORT	Journal of the American Academy of Child & Adolescent Psychiatry	#http://www.jaacap.com/#
CONSORT	Journal of the American Academy of Dermatology	#http://www.eblue.org/home#
CONSORT	Osteoarthritis & Cartilage	#http://www.elsevier.com/wps/find/journaldescription.cws_home/623055/authorinstructions#
CONSORT	Otolarygology-Head & Neck Surgery	#https://www.editorialmanager.com/otohns/accounts/AuthorPg.htm#
CONSORT	Paediatric Anaesthesia	#http://onlinelibrary.wiley.com/journal/10.1111/(ISSN)1460-9592/homepage/ForAuthors.html#
CONSORT	American Journal of Preventative Medicine	#https://www.journals.elsevier.com/american-journal-of-preventive-medicine/#
CONSORT	American Journal of Psychiatry	#http://ajp.psychiatryonline.org/#
CONSORT	American Journal of Public Health	#http://ajph.aphapublications.org/#
CONSORT	American Journal of Respiratory & Critical Care Medicine	#http://ajrccm.atsjournals.org/#
CONSORT	American Journal of Speech Language Pathology	#http://ajslp.asha.org/#
CONSORT	American Journal of Sports Medicine	#http://www.sagepub.com/journalsProdDesc.nav?prodId=Journal201672#
CONSORT	American Journal of Transplantation	#https://onlinelibrary.wiley.com/journal/16006143#
CONSORT	Amyotrophic Lateral Sclerosis & Other Motor Neuron Disorders	#https://www.tandfonline.com/toc/iafd18/current#
CONSORT	Anadolu kardiyoloji dergisi	#http://www.anakarder.com/#
CONSORT	Anaesthesia	#http://onlinelibrary.wiley.com/journal/10.1111/%28ISSN%291365-2044/homepage/ForAuthors.html#
CONSORT	Anaesthesia & Intenstive Care	#https://journals.sagepub.com/home/aic#
CONSORT	Anesthesia & Analgesia	#https://journals.lww.com/anesthesia-analgesia/pages/default.aspx#
CONSORT	Anesthesiology	#http://www.anesthesiology.org/#
CONSORT	Annals of Behavioral Medicine	#http://www.sbm.org/annals/#
CONSORT	Annals of Cardiac Anaesthesia	#http://www.annals.in/#
CONSORT	Annals of Clinical Microbiology & Antimicrobials	#http://www.ann-clinmicrob.com/about#
CONSORT	Annals of Emergency Medicine	#http://www.annemergmed.com/#
CONSORT	Annals of Family Medicine	#http://www.annfammed.org/#
CONSORT	Annals of General Psychiatry	#http://www.annals-general-psychiatry.com/#
CONSORT	Annals of Internal Medicine	#http://www.annals.org/#
CONSORT	Annals of Medicine	#https://www.tandfonline.com/loi/iann20#
CONSORT	Annals of Neurology	#http://onlinelibrary.wiley.com/journal/10.1002/%28ISSN%291531-8249/homepage/ForAuthors.html#
CONSORT	Annals of Oncology	#http://annonc.oxfordjournals.org/#
CONSORT	Annals of Rheumatic Diseases	#http://ard.bmj.com/#
CONSORT	Annals of Surgery	#http://journals.lww.com/annalsofsurgery/pages/default.aspx#
CONSORT	Annals of Surgical Innovation & Research	#http://www.asir-journal.com/#
CONSORT	Annals of Surgical Oncology	#http://www.springer.com/medicine/oncology/journal/10434#
CONSORT	Annals of Thoracic Medicine	#http://www.thoracicmedicine.org/contributors.asp#
CONSORT	Annals of Thoracic Surgery	#http://www.annalsthoracicsurgery.org/#
CONSORT	Annals of Translational Medicine	#http://atm.amegroups.com/#
CONSORT	Antiviral Therapy	#http://www.intmedpress.com/index.cfm?pid=53#
CONSORT	ANZ Journal of Surgery	#http://onlinelibrary.wiley.com/journal/10.1111/%28ISSN%291445-2197/homepage/ForAuthors.html#
CONSORT	Archives of Disease in Childhood	#http://adc.bmj.com/#
CONSORT	Archives of Family Medicine	#https://clockss.org/clockss/Archives_of_Family_Medicine#
CONSORT	Pain	#http://www.elsevier.com/wps/find/journaldescription.cws_home/506083/authorinstructions#
CONSORT	Pain Physician	#http://www.painphysicianjournal.com/2009;12;1-7.pdf#
SPIRIT	Archives of Public Health	#https://archpublichealth.biomedcentral.com/#	SPIRIT Website title BMC ….
CONSORT	Pain Practice	#http://www.wiley.com/bw/journal.asp?ref=1530-7085#
CONSORT	Palliative Medicine	#http://pmj.sagepub.com/#
CONSORT	Particle & Fibre Toxicology	#http://www.particleandfibretoxicology.com/#
CONSORT	Pediatric Pulmonology	#http://onlinelibrary.wiley.com/journal/10.1002/(ISSN)1099-0496/homepage/ForAuthors.html#
CONSORT	Pediatric Rheumatology	#http://www.ped-rheum.com/#
CONSORT	Pediatrics	#http://www.pediatrics.org/#
CONSORT	Pharmacopsychiatry	#http://www.thieme.com/media/ita/pubid-735607186.pdf#
CONSORT	Physical Therapy	#http://www.ptjournal.org/#
CONSORT	Physical Therapy Reviews	#http://www.maneyonline.com/loi/ptr#
CONSORT	Physiotherapy	#http://www.physiotherapyjournal.com/authorinfo#
CONSORT	Phytomedicine	#http://www.elsevier.com/wps/find/journaldescription.cws_home/701794/description#
CONSORT	Pilot and Feasibility Studies	#http://www.pilotfeasibilitystudies.com/#
CONSORT	PLoS Medicine	#http://www.plosmedicine.org/home.action#
CONSORT	PLoS Neglected Tropical Diseases	#http://www.plosntds.org/home.action#
CONSORT	PLoS ONE	#http://www.plosone.org/home.action#
CONSORT	Population Health Metrics	#http://www.pophealthmetrics.com/#
CONSORT	Postgraduate Medicine	#http://www.postgradmed.com/#
CONSORT	Preventing Chronic Disease	#http://www.cdc.gov/pcd/index.htm#
CONSORT	Preventive Medicine	#http://www.elsevier.com/wps/find/journaldescription.careers/622934/description#
CONSORT	Preventive Veterinary Medicine	#http://www.elsevier.com/wps/find/journaldescription.cws_home/503315/description#
CONSORT	Primary Care Companion to the Journal of Clinical Psychiatry	#http://www.psychiatrist.com/pcc/#
CONSORT	Psychiatric Services	#http://psychservices.psychiatryonline.org/#
CONSORT	Psychoneuroendocrinology	#http://www.elsevier.com/wps/find/journaldescription.cws_home/473/authorinstructions#
CONSORT	Psychopharmacology Bulletin	#http://www.medworksmedia.com/#
CONSORT	Psychosomatic Medicine	#http://www.psychosomaticmedicine.org/#
CONSORT	Public Health Nutrition	#http://journals.cambridge.org/action/displayMoreInfo?jid=PHN&type=ifc&sessionId=5C0B41162FEB49E7F8FBC1425C55598F.journals#
CONSORT	Quintessence International	#http://www.quintpub.com/journals/qi/gp.php?journal_name=QI&name_abbr=QI#
CONSORT	Radiation Oncology	#http://www.ro-journal.com/#
CONSORT	Radiology	#http://radiology.rsna.org/#
CONSORT	Radiotherapy & Oncology	#http://www.elsevier.com/wps/find/journaldescription.cws_home/506042/description#
CONSORT	Rehabilitation Psychology	#http://www.apa.org/pubs/journals/rep/index.aspx#
CONSORT	Reproductive Biology & Endocrinology	#http://www.rbej.com/authors/instructions#
CONSORT	Reproductive Biomedicine Online	#http://www.rbmonline.com/#
CONSORT	Reproductive Health	#http://www.reproductive-health-journal.com/#
CONSORT	Research in Nursing & Health	#http://onlinelibrary.wiley.com/journal/10.1002/(ISSN)1098-240X/homepage/ForAuthors.html#
CONSORT	Respiratory Medicine	#http://www.elsevier.com/wps/find/journaldescription.cws_home/623069/authorinstructions#
CONSORT	Respiratory Research	#http://respiratory-research.com/#
CONSORT	Resuscitation	#http://www.elsevier.com/wps/find/journaldescription.authors/505959/description#
CONSORT	Revista Brasileira de Cirurgia Cardiovascular	#http://www.scielo.br/scielo.php?pid=0102-7638&script=sci_serial#
CONSORT	Revista Espanola de Allergol Immunol Clinica	#http://www.jiaci.org/instructions.htm#
ARRIVE	Nature Communications	#http://www.nature.com/authors/policies/experimental.html#
ARRIVE	Nature Genetics	#http://www.nature.com/authors/policies/experimental.html#
ARRIVE	Nature Immunology	#http://www.nature.com/authors/policies/experimental.html#
ARRIVE	Nature Materials	#http://www.nature.com/authors/policies/experimental.html#
ARRIVE	Nature Medicine	#http://www.nature.com/authors/policies/experimental.html#
ARRIVE	Nature Methods	#http://www.nature.com/authors/policies/experimental.html#
ARRIVE	Nature Nanotechnology	#http://www.nature.com/authors/policies/experimental.html#
ARRIVE	Nature Neuroscience	#http://www.nature.com/authors/policies/experimental.html#
ARRIVE	Nature Protocols	#http://www.nature.com/authors/policies/experimental.html#
ARRIVE	Nature Structural & Molecular Biology	#http://www.nature.com/authors/policies/experimental.html#
ARRIVE	Neural Development	#http://www.biomedcentral.com/about/editorialpolicies#
ARRIVE	Neurobiology of Disease	#https://www.elsevier.com/journals/neurobiology-of-disease/0969-9961/guide-for-authors#
ARRIVE	Neurobiology of Learning & Memory	#https://www.elsevier.com/journals/neurobiology-of-learning-and-memory/1074-7427/guide-for-authors#
ARRIVE	Neurobiology of Pain	#https://www.elsevier.com/journals/neurobiology-of-pain/2452-073x/guide-for-authors#
ARRIVE	Neurobiology of Sleep & Circadian Rhythms	#https://www.elsevier.com/wps/find/journaldescription.cws_home/738197?generatepdf=true#
ARRIVE	Neurobiology of Stress	#https://www.elsevier.com/journals/neurobiology-of-stress/2352-2895?generatepdf=true#
ARRIVE	Neurochemistry International	#https://www.elsevier.com/journals/neurochemistry-international/0197-0186/guide-for-authors#
ARRIVE	Neurogastroenterology & Motility	#http://www.blackwellpublishing.com/pdf/nmo_ethical_policy_july2011.pdf#
ARRIVE	NeuroImage	#https://www.elsevier.com/journals/neuroimage/1053-8119/guide-for-authors#
ARRIVE	NeuroImage: Clinical	#https://www.elsevier.com/journals/neuroimage-clinical/2213-1582/guide-for-authors#
ARRIVE	Neurology, Psychiatry & Brain Research	#http://www.elsevier.com/journals/neurology-psychiatry-and-brain-research/0941-9500/guide-for-authors#
ARRIVE	Neuron	#http://www.cell.com/neuron/authors#
ARRIVE	Neuropharmacology	#http://www.elsevier.com/wps/find/journaldescription.cws_home/279/authorinstructions#
ARRIVE	Neurophysiologie Clinique / Clinical Neurophysiology	#https://www.elsevier.com/journals/neurophysiologie-clinique-clinical-neurophysiology/0987-7053/guide-for-authors#
ARRIVE	Neuropsychologia	#https://www.elsevier.com/journals/neuropsychologia/0028-3932/guide-for-authors#
ARRIVE	Neuroscience & Behavioural Reviews	#https://www.elsevier.com/journals/neuroscience-and-biobehavioral-reviews/0149-7634/guide-for-authors#
ARRIVE	Neurotoxicology	#http://www.elsevier.com/journals/neurotoxicology/0161-813X?generatepdf=true#
ARRIVE	New Ideas in Psychology	#https://www.elsevier.com/journals/new-ideas-in-psychology/0732-118X?generatepdf=true#
ARRIVE	NFS Journal	#https://www.elsevier.com/journals/nfs-journal/2352-3646/guide-for-authors#
ARRIVE	Nicotine & Tobacco Research	#https://academic.oup.com/ntr/pages/Instructions_To_Authors#
ARRIVE	Nitric Oxide	#https://www.elsevier.com/journals/nitric-oxide/1089-8603/guide-for-authors#
ARRIVE	Nuclear Receptor Signalling	#http://www.biomedcentral.com/about/editorialpolicies#
ARRIVE	Nutrition & Diabetes	#http://www.nature.com/nutd/nutd_new_gta.pdf#
ARRIVE	Nutrition & Metabolism	#http://www.biomedcentral.com/about/editorialpolicies#
ARRIVE	Nutrition Journal	#http://www.biomedcentral.com/about/editorialpolicies#
ARRIVE	Obesity Research & Clinical Practice	#http://www.obesityresearchclinicalpractice.com/content/authorinfo#
ARRIVE	Oncogene	#http://www.nature.com/onc/guide_for_authors.pdf#
ARRIVE	Oncogenesis	#http://www.nature.com/oncsis/guide_for_authors.pdf#
ARRIVE	One Health	#https://www.elsevier.com/journals/one-health/2352-7714/guide-for-authors#
ARRIVE	Open Biology	#http://royalsocietypublishing.org/ethics-and-policy#
ARRIVE	Open Mind	#http://www.mitpressjournals.org/page/sub/opmi#
ARRIVE	Operative Techniques in Otolaryngology - Head & Neck Surgery	#https://www.elsevier.com/journals/operative-techniques-in-otolaryngology-head-and-neck-surgery/1043-1810/guide-for-authors#
ARRIVE	Oral Oncology	#https://www.elsevier.com/journals/oral-oncology/1368-8375/guide-for-authors#
ARRIVE	Oral Science International	#https://www.elsevier.com/journals/oral-science-international/1348-8643/guide-for-authors#
ARRIVE	Orphanet Journal of Rare Diseases	#http://www.biomedcentral.com/about/editorialpolicies#
ARRIVE	Osteoarthritis & Cartilage	#http://www.elsevier.com/wps/find/journaldescription.cws_home/623055/authorinstructions#
ARRIVE	Osteoporosis & Scarcopenia	#https://www.elsevier.com/journals/osteoporosis-and-sarcopenia/2405-5255/guide-for-authors#
CONSORT	Revista Espanola de Salud Publica	#http://www.scielosp.org/scielo.php/script_sci_serial/pid_1135-5727/lng_en/nrm_iso#
CONSORT	Revista Sanidad Militar de Mexico	#http://www.imbiomed.com/1/1/articulos.php?method=showIndex&id_revista=16#
CONSORT	Rheumatology	#http://rheumatology.oupjournals.org/#
CONSORT	Rinsho Hyoka (Clinical Evaluation)	#http://homepage3.nifty.com/cont/clinic_e.htm#
CONSORT	Rural & Remote Health Journal	#http://www.rrh.org.au/home/defaultnew.asp#
CONSORT	Saline Systems	#http://www.salinesystems.org/#
CONSORT	São Paulo Medical Journal	#http://www.scielo.br/scielo.php?script=sci_serial&pid=1516-3180&lng=en&nrm=iso#
CONSORT	Scandinavian Journal of Gastroenterology	#http://informahealthcare.com/gas#
CONSORT	Scandinavian Journal of Trauma, Resuscitation and Emergency Medicine	#http://sjtrem.com/#
CONSORT	Scandinavian Journal of Work, Environment & Health	#http://www.sjweh.fi/#
CONSORT	Scoliosis	#http://www.scoliosisjournal.com/#
CONSORT	Sexual Health	#http://www.scoliosisjournal.com/#
CONSORT	Sexually Transmitted Infections	#http://www.publish.csiro.au/nid/167/aid/1160.htm#
CONSORT	Sleep Medicine	#http://www.elsevier.com/wps/find/journaldescription.cws_home/620282/authorinstructions#
CONSORT	Spine	#http://www.spinejournal.com/#
CONSORT	Stroke	#http://stroke.ahajournals.org/#
CONSORT	Substance Abuse Treatment, Prevention, & Policy	#http://www.substanceabusepolicy.com/#
CONSORT	Surgical Endoscopy	#http://www.springer.com/medicine/surgery/journal/464#
CONSORT	Taiwanese Journal of Obstetrics & Gynecology	#http://www.tjog-online.com/#
CONSORT	Theoretical Biology & Medical Modelling	#http://www.tbiomed.com/#
CONSORT	Thorax	#http://thorax.bmj.com/#
CONSORT	Thrombosis & Haemostasis	#http://www.schattauer.de/en/magazine/subject-areas/journals-a-z/thrombosis-and-haemostasis/for-authors/instructions-to-authors.html#
CONSORT	Thrombosis Journal	#http://www.thrombosisjournal.com/authors/instructions/originalclinicalinvestigation#
CONSORT	Transfusion	#http://www.wiley.com/bw/journal.asp?ref=0041-1132#
CONSORT	Transplantation	#http://journals.lww.com/transplantjournal/pages/default.aspx#
CONSORT	Trials	#http://www.trialsjournal.com/authors/instructions#
CONSORT	Tropical Medicine & International Health	#http://www.wiley.com/bw/submit.asp?ref=1360-2276&site=1#
CONSORT	Vaccine	#http://www.elsevier.com/wps/find/journaldescription.cws_home/30521/authorinstructions#
CONSORT	The Veterinary Journal	#http://www.elsevier.com/wps/find/journaldescription.cws_home/623077/description#
CONSORT	Virology Journal	#http://www.virologyj.com/#
CONSORT	World Journal of Emergency Surgery	#http://www.wjes.org/#
CONSORT	World Journal of Surgery	#http://www.springer.com/medicine/surgery/journal/268#
CONSORT	World Journal of Surgical Oncology	#http://www.wjso.com/authors/instructions/research#
PRISMA	Acta Obstetricia et Gynecologica Scandinavica	https://obgyn.onlinelibrary.wiley.com/journal/16000412#https://obgyn.onlinelibrary.wiley.com/journal/16000412#
PRISMA	AIDS Research & Therapy	#http://www.aidsrestherapy.com/#
PRISMA	Algerian Journal of Chemical Engineering	#https://app.periodikos.com.br/journal/ajce#
PRISMA	Alimentary Pharmacology & Therapeutics	#http://www3.interscience.wiley.com/journal/117987555/home#
PRISMA	Allergy, Asthma & Clinical Immunology	#http://www.aacijournal.com/#
ARRIVE	Journal of Epileptology	#https://www.exeley.com/journal/journal_of_epileptology#
ARRIVE	Journal of Ethnobiology & Ethnomedicine	#http://www.biomedcentral.com/about/editorialpolicies#
ARRIVE	Journal of EuCornea	#https://www.elsevier.com/journals/journal-of-eucornea/2452-4034?generatepdf=true#
SPIRIT	Asian Pacific Journal of Cancer Prevention	#http://journal.waocp.org/journal/authors.note#
SPIRIT	Balkan Medical Journal	#http://www.balkanmedicaljournal.org/eng/Anasayfa#
SPIRIT	BMC Anesthesiology	#http://bmcanesthesiol.biomedcentral.com/#
SPIRIT	BMC Cancer	#http://www.biomedcentral.com/bmccancer#
SPIRIT	BMC Cardiovascular Disorders	#http://www.biomedcentral.com/bmccardiovascdisord#
SPIRIT	BMC Dermatology	#http://www.biomedcentral.com/bmcdermatol#
SPIRIT	BMC Ear, Nose & Throat Disorders	#http://www.biomedcentral.com/bmcearnosethroatdisord#
SPIRIT	BMC Emergency Medicine	#http://www.biomedcentral.com/bmcemergmed#
SPIRIT	BMC Endocrine Disorders	#http://bmcendocrdisord.biomedcentral.com/#
SPIRIT	BMC Family Practice	#http://www.biomedcentral.com/bmcfampract#
SPIRIT	BMC Gastroenterology	#http://www.biomedcentral.com/bmcgastroenterol#
SPIRIT	BMC Geriatrics	#http://bmcgeriatr.biomedcentral.com/#
SPIRIT	BMC Health Services Research	#http://www.biomedcentral.com/bmchealthservres#
SPIRIT	BMC Hematology	#http://www.biomedcentral.com/bmchematol/#
SPIRIT	BMC Infectious Diseases	#http://www.biomedcentral.com/bmcinfectdis#
SPIRIT	BMC International Health & Human Rights	#http://www.biomedcentral.com/bmcinthealthhumrights#
SPIRIT	BMC Medical Education	#http://www.biomedcentral.com/bmcmededuc#
SPIRIT	BMC Medical Ethics	#http://www.biomedcentral.com/bmcmedethics#
SPIRIT	BMC Medical Genetics	#http://www.biomedcentral.com/bmcmedgenet#
SPIRIT	BMC Medical Imaging	#http://bmcmedimaging.biomedcentral.com/#
SPIRIT	BMC Medical Informatics & Decision Making	#http://www.biomedcentral.com/bmcmedinformdecismak#
SPIRIT	BMC Medical Research Methodology	#http://www.biomedcentral.com/bmcmedresmethodol#
SPIRIT	BMC Musculoskeletal Disorders	#http://www.biomedcentral.com/bmcmusculoskeletdisord#
SPIRIT	BMC Nephrology	#http://www.biomedcentral.com/bmcnephrol#
SPIRIT	BMC Neurology	#http://www.biomedcentral.com/bmcneurol#
SPIRIT	BMC Nursing	#http://www.biomedcentral.com/bmcnurs#
SPIRIT	BMC Nutrition	#http://bmcnutr.biomedcentral.com/#
SPIRIT	BMC Obesity	#http://bmcobes.biomedcentral.com/#
SPIRIT	BMC Ophthalmology	#http://www.biomedcentral.com/bmcophthalmol#
SPIRIT	BMC Oral Health	#http://www.biomedcentral.com/bmcoralhealth#
SPIRIT	BMC Palliative Care	#http://bmcpalliatcare.biomedcentral.com/#
SPIRIT	BMC Pediatrics	#http://www.biomedcentral.com/bmcpediatr#
SPIRIT	BMC Pharmacology & Toxicology	#http://www.biomedcentral.com/bmcpharmacoltoxicol#
SPIRIT	BMC Pregnancy & Childbirth	#http://www.biomedcentral.com/bmcpregnancychildbirth#
SPIRIT	BMC Psychiatry	#http://www.biomedcentral.com/bmcpsychiatry#
SPIRIT	BMC Psychology	#http://www.biomedcentral.com/bmcpsychol#
SPIRIT	BMC Public Health	#http://www.biomedcentral.com/bmcpublichealth#
SPIRIT	BMC Pulmonary Medicine	#http://www.biomedcentral.com/bmcpulmmed#
SPIRIT	BMC Sports Science, Medicine & Rehabilitation	#http://www.biomedcentral.com/bmcsportsscimedrehabil/#
SPIRIT	BMC Surgery	#http://www.biomedcentral.com/bmcsurg#
SPIRIT	BMC Urology	#http://bmcurol.biomedcentral.com/#
SPIRIT	The BMJ	#http://www.bmj.com/#	SPIRIT Website missing The
SPIRIT	BMJ Open	#http://bmjopen.bmj.com/#
CONSORT	Thrombosis Research	#https://web.archive.org/web/20220619152422/http:/www.elsevier.com/wps/find/journaldescription.cws_home/369/authorinstructions#
ARRIVE	Journal of Bone & Mineral Research	#http://onlinelibrary.wiley.com/journal/10.1002/(ISSN)1523-4681/homepage/ForAuthors.html#
PRISMA	Diseases of the Colon & Rectum	http://edmgr.ovid.com/dcr/accounts/ifauth.htm#http://edmgr.ovid.com/dcr/accounts/ifauth.htm#
SPIRIT	British Journal of Nutrition
SPIRIT	Intensive Care Medicine
ARRIVE	Otolaryngology Case Reports	#http://www.otolaryngologycasereports.com/content/authorinfo#
ARRIVE	Pain Management Nursing	#https://www.elsevier.com/journals/pain-management-nursing/1524-9042/guide-for-authors#
ARRIVE	Parasite Immunology	#http://qap2.onlinelibrary.wiley.com/journal/10.1111/(ISSN)1365-3024/homepage/ForAuthors.html#
ARRIVE	Parasites & Vectors	#http://www.biomedcentral.com/about/editorialpolicies#
ARRIVE	Particle & Fibre Toxicology	#http://www.biomedcentral.com/about/editorialpolicies#
ARRIVE	Pathogens	#http://www.mdpi.com/journal/pathogens/instructions#
ARRIVE	Pediatria Polska	#https://www.elsevier.com/journals/pediatria-polska/0031-3939/guide-for-authors#
ARRIVE	Pediatric Neurology	#https://www.elsevier.com/journals/pediatric-neurology/0887-8994/guide-for-authors#
ARRIVE	Pediatrics & Neonatology	#https://www.elsevier.com/journals/pediatrics-and-neonatology/1875-9572/guide-for-authors#
ARRIVE	PeerJ	#https://peerj.com/about/policies-and-procedures/#
ARRIVE	Peritoneal Dialysis International	#http://www.pdiconnect.com/site/misc/PDI_AuthorGdlns_FINAL_web.pdf#
ARRIVE	Personality & Individual Differences	#https://www.elsevier.com/journals/personality-and-individual-differences/0191-8869?generatepdf=true#
ARRIVE	Pesticide Biochemistry & Physiology	#https://www.elsevier.com/journals/pesticide-biochemistry-and-physiology/0048-3575/guide-for-authors#
ARRIVE	Pharmaceuticals	#http://www.mdpi.com/journal/pharmaceuticals/instructions#
ARRIVE	Pharmaceutics	#http://www.mdpi.com/journal/pharmaceutics/instructions#
ARRIVE	Pharmacognosy Communications	#http://www.phcogfirst.com/content/copyright-form#
ARRIVE	Pharmacognosy Journal	#http://www.phcogfirst.com/content/copyright-form#
ARRIVE	Pharmacological Reports	#https://www.elsevier.com/journals/pharmacological-reports/1734-1140/guide-for-authors#
ARRIVE	Pharmacological Research	#https://www.elsevier.com/journals/pharmacological-research/1043-6618?generatepdf=true#
ARRIVE	Pharmacology Biochemistry & Behavior	#https://www.elsevier.com/journals/pharmacology-biochemistry-and-behavior/0091-3057/guide-for-authors#
ARRIVE	Pharmacology, Research & Perspectives	#http://onlinelibrary.wiley.com/doi/10.1002/prp2.106/pdf#
ARRIVE	Pharmacy	#http://www.mdpi.com/journal/pharmacy/instructions#
ARRIVE	Philosophical Transactions B	#http://royalsocietypublishing.org/ethics-and-policy#
ARRIVE	Physiological Genomics	#http://www.the-aps.org/mm/Publications/Preparing-Your-Manuscript#
ARRIVE	Physiological Reports	#http://physreports.physiology.org/author-guidelines#
ARRIVE	Physiological Reviews	#http://www.the-aps.org/mm/Publications/Preparing-Your-Manuscript#
ARRIVE	Physiology	#http://www.the-aps.org/mm/Publications/Preparing-Your-Manuscript#
ARRIVE	Physiology & Behaviour	#https://www.elsevier.com/journals/physiology-and-behavior/0031-9384/guide-for-authors#
ARRIVE	Placenta	#https://www.elsevier.com/journals/placenta/0143-4004/guide-for-authors#
ARRIVE	Plant Pathology	#http://onlinelibrary.wiley.com/journal/10.1111/(ISSN)1365-3059/homepage/ForAuthors.html#
ARRIVE	PLoS Biology	#http://www.plosbiology.org/static/policies.action;jsessionid=0F73D82281323447209D1910B215FD81.ambra02#
ARRIVE	PLoS Computational Biology	#http://www.ploscompbiol.org/static/policies.action#
ARRIVE	PLoS Genetics	#http://www.plosgenetics.org/static/policies.action#
ARRIVE	PLoS Medicine	#http://www.plosmedicine.org/static/policies.action#
ARRIVE	PLoS Neglected Tropical Diseases	#http://www.plosntds.org/static/policies.action#
ARRIVE	PLoS ONE	#http://www.plosone.org/static/policies.action#
ARRIVE	PLoS Pathogens	#http://www.plospathogens.org/static/policies.action#
ARRIVE	Pneumonia	#https://pneumonia.org.au/index.php/pneumonia/about/submissions#
ARRIVE	Polish Annals of Medicine	#https://www.elsevier.com/journals/polish-annals-of-medicine/1230-8013/guide-for-authors#
ARRIVE	Porto Biomedical Journal	#http://www.portobiomedicaljournal.com/#
ARRIVE	Portuguese Journal of Gastroenterology	#http://www.karger.com/Journal/Guidelines/272027#
ARRIVE	Practical Laboratory Medicine	#https://www.elsevier.com/journals/practical-laboratory-medicine/2352-5517/guide-for-authors#
ARRIVE	Practical Radiation Oncology	#https://www.elsevier.com/journals/practical-radiation-oncology/1879-8500/guide-for-authors#
ARRIVE	Pregnancy Hypertension	#https://www.elsevier.com/journals/pregnancy-hypertension/2210-7789/guide-for-authors#
ARRIVE	Preventative Medicine	#https://www.elsevier.com/journals/preventive-medicine/0091-7435/guide-for-authors#
ARRIVE	Preventive Medicine Reports	#https://www.elsevier.com/journals/preventive-medicine-reports/2211-3355?generatepdf=true#
ARRIVE	Primary Care Diabetes	#https://www.elsevier.com/journals/primary-care-diabetes/1751-9918/guide-for-authors#
ARRIVE	Proceedings B	#http://royalsocietypublishing.org/ethics-and-policy#
ARRIVE	Process Biochemistry	#https://www.elsevier.com/journals/process-biochemistry/1359-5113/guide-for-authors#
ARRIVE	Progress in Histochemistry & Cytochemistry	#https://www.elsevier.com/journals/progress-in-histochemistry-and-cytochemistry/0079-6336/guide-for-authors#
ARRIVE	Progress in Lipid Research	#https://www.elsevier.com/journals/progress-in-lipid-research/0163-7827?generatepdf=true#
ARRIVE	Progress in Neuro-Psychopharmacology & Biological Psychiatry	#https://www.elsevier.com/journals/progress-in-neuro-psychopharmacology-and-biological-psychiatry/0278-5846/guide-for-authors#
ARRIVE	Prostaglandins & Other Lipid Mediators	#https://www.elsevier.com/journals/prostaglandins-and-other-lipid-mediators/1098-8823/guide-for-authors#
ARRIVE	Prostaglandins, Leukotrienes & Essential Fatty Acids (PLEFA)	#https://www.elsevier.com/journals/prostaglandins-leukotrienes-and-essential-fatty-acids-plefa/0952-3278/guide-for-authors#
ARRIVE	Proteome Science	#http://www.biomedcentral.com/about/editorialpolicies#
ARRIVE	Proteomes	#http://www.mdpi.com/journal/proteomes/instructions#
ARRIVE	Proteomics	#http://onlinelibrary.wiley.com/doi/10.1002/pmic.201290002/abstract#
ARRIVE	Proteomics Clinical Applications	#http://onlinelibrary.wiley.com/journal/10.1002/(ISSN)1862-8354/homepage/ForAuthors.html#
ARRIVE	Psychiatry Research	#https://www.elsevier.com/journals/psychiatry-research/0165-1781/guide-for-authors#
ARRIVE	Psychiatry Research: Neuroimaging	#https://www.elsevier.com/journals/psychiatry-research-neuroimaging/0925-4927/guide-for-authors#
ARRIVE	Psychoneuroendocrinology	#https://www.elsevier.com/journals/psychoneuroendocrinology/0306-4530/guide-for-authors#
ARRIVE	Public Health surveillance in Debate: Society, Science and Technology
ARRIVE	Pulmonary Pharmacology & Therapeutics	#http://www.elsevier.com/wps/find/journaldescription.cws_home/622936/authorinstructions#
ARRIVE	Radiation Oncology	#http://www.biomedcentral.com/about/editorialpolicies#
ARRIVE	Radiology of Infectious Diseases	#https://www.elsevier.com/journals/radiology-of-infectious-diseases/2352-6211/guide-for-authors#
ARRIVE	Radiotherapy & Oncology	#https://www.elsevier.com/journals/radiotherapy-and-oncology/0167-8140/guide-for-authors#
ARRIVE	Redox Biology	#https://www.elsevier.com/journals/redox-biology/2213-2317?generatepdf=true#
ARRIVE	Regenerative Therapy	#https://www.elsevier.com/journals/regenerative-therapy/2352-3204/guide-for-authors#
ARRIVE	Reproduction	#http://www.reproduction-online.org/site/misc/For-Authors.xhtml#
ARRIVE	Reproductive Biology	#https://www.elsevier.com/journals/reproductive-biology/1642-431x/guide-for-authors#
ARRIVE	Reproductive Biology & Endocrinology	#http://www.biomedcentral.com/about/editorialpolicies#
ARRIVE	Reproductive Biomedicine & Society Online	#https://www.elsevier.com/journals/reproductive-biomedicine-and-society-online/2405-6618/guide-for-authors#
ARRIVE	Reproductive Toxicology	#http://www.elsevier.com/journals/reproductive-toxicology/0890-6238?generatepdf=true#
ARRIVE	Research in Autism Spectrum Disorders	#https://www.elsevier.com/journals/research-in-autism-spectrum-disorders/1750-9467/guide-for-authors#
ARRIVE	Research in Developmental Disabilities	#https://www.elsevier.com/journals/research-in-developmental-disabilities/0891-4222?generatepdf=true#
ARRIVE	Respiratory Investigation	#https://www.elsevier.com/journals/respiratory-investigation/2212-5345?generatepdf=true#
ARRIVE	Respiratory Physiology & Neurobiology	#https://www.elsevier.com/journals/respiratory-physiology-and-neurobiology/1569-9048?generatepdf=true#
ARRIVE	Respiratory Research	#http://www.biomedcentral.com/about/editorialpolicies#
ARRIVE	Results in Pharma Sciences	#https://www.elsevier.com/journals/results-in-pharma-sciences/2211-2863?generatepdf=true#
ARRIVE	Resuscitation	#http://www.resuscitationjournal.com/authorinfo#
ARRIVE	Retrovirology	#http://www.biomedcentral.com/about/editorialpolicies#
ARRIVE	Reviews in Vascular Medicine	#https://www.elsevier.com/journals/reviews-in-vascular-medicine/2212-0211/guide-for-authors#
ARRIVE	Revista Argentina de Endocrinología y Metabolismo	#https://www.elsevier.com/journals/revista-argentina-de-endocrinologia-y-metabolismo/0326-4610/guide-for-authors#
ARRIVE	Revista Iberoamericana de Cirugía de la Mano	#https://www.elsevier.com/journals/revista-iberoamericana-de-cirugia-de-la-mano/1698-8396/guide-for-authors#
ARRIVE	Revista Mexicana de Urología	#https://www.elsevier.com/journals/revista-mexicana-de-urologia/2007-4085/guide-for-authors#
ARRIVE	Revue de Stomatologie, de Chirurgie Maxillo-faciale et de Chirurgie Orale	#https://www.elsevier.com/journals/revue-de-stomatologie-de-chirurgie-maxillo-faciale-et-de-chirurgie-orale/2213-6533/guide-for-authors#
ARRIVE	Revue Neurologique	#https://www.elsevier.com/journals/revue-neurologique/0035-3787/guide-for-authors#
ARRIVE	Royal Society Open Science	#http://royalsocietypublishing.org/ethics-and-policy#
ARRIVE	Journal of Evidence-Based Dental Practice	#https://www.elsevier.com/journals/journal-of-evidence-based-dental-practice/1532-3382/guide-for-authors#
ARRIVE	Journal of Exercise Science & Fitness	#https://www.elsevier.com/journals/journal-of-exercise-science-and-fitness/1728-869x/guide-for-authors#
ARRIVE	Journal of Experimental & Clinical Cancer Research	#http://www.jeccr.com/#
ARRIVE	Journal of Experimental Biology	#http://jeb.biologists.org/site/journal/editorial_policies.xhtml#
ARRIVE	Journal of Experimental Child Psychology	#http://journal%20of%20experimental%20child%20psychology/#
ARRIVE	Journal of Eye Diseases	#http://unitedscientificgroup.com/journals/eye-diseases#
ARRIVE	Journal of Food & Drug Analysis	#https://www.elsevier.com/journals/journal-of-food-and-drug-analysis/1021-9498/guide-for-authors#
ARRIVE	Journal of Forensic & Legal Medicine	#https://www.elsevier.com/wps/find/journaldescription.cws_home/711392?generatepdf=true#
ARRIVE	Journal of Forensic Radiology & Imaging	#https://www.elsevier.com/journals/journal-of-forensic-radiology-and-imaging/2212-4780/guide-for-authors#
ARRIVE	Journal of Functional Biomaterials	#http://www.mdpi.com/journal/jfb/instructions#
ARRIVE	Journal of General Virology	#http://vir.sgmjournals.org/site/misc/ifora.xhtml#
ARRIVE	Journal of Genetic Medicine	Journal of Genetic Medicine#http://Journal of Genetic Medicine#
ARRIVE	Journal of Global Antimicrobial Resistance	#https://www.elsevier.com/journals/journal-of-global-antimicrobial-resistance/2213-7165/guide-for-authors#
ARRIVE	Journal of Global Health	#http://www.jogh.org/contributors.htm#
ARRIVE	Journal of Hand Therapy	#https://www.elsevier.com/journals/journal-of-hand-therapy/0894-1130/guide-for-authors#
ARRIVE	Journal of Hematology & Oncology	#http://www.biomedcentral.com/about/editorialpolicies#
ARRIVE	Journal of Hepatology	#https://www.elsevier.com/journals/journal-of-hepatology/0168-8278/guide-for-authors#
ARRIVE	Journal of Hospital Infection	#https://www.elsevier.com/journals/journal-of-hospital-infection/0195-6701/guide-for-authors#
ARRIVE	Journal of Indian College of Cardiology	#https://www.elsevier.com/journals/journal-of-indian-college-of-cardiology/1561-8811/guide-for-authors#
ARRIVE	Journal of Infection & Public Health	#https://www.elsevier.com/journals/journal-of-infection-and-public-health/1876-0341/guide-for-authors#
ARRIVE	Journal of Inflammation	#http://www.biomedcentral.com/about/editorialpolicies#
ARRIVE	Journal of Invasive & Interventional Cardiology	#http://www.biomedcentral.com/about/editorialpolicies#
ARRIVE	Journal of Manipulative & Physiological Therapeutics	#http://www.jmptonline.org/authorinfo#
ARRIVE	Journal of Medical Microbiology	#http://jmm.sgmjournals.org/site/misc/ifora.xhtml#
ARRIVE	Journal of Medical Ultrasound	#https://www.elsevier.com/journals/journal-of-medical-ultrasound/0929-6441/guide-for-authors#
ARRIVE	Journal of Memory & Language	#https://www.elsevier.com/journals/journal-of-memory-and-language/0749-596X/guide-for-authors#
ARRIVE	Journal of Microbiology, Immuniology & Infection	#http://www.e-jmii.com/content/authorinfo#
ARRIVE	Journal of Microscopy & Ultrastructure	#https://www.elsevier.com/journals/journal-of-microscopy-and-ultrastructure/2213-879x/guide-for-authors#
ARRIVE	Journal of Molecular Endocrinology	#http://jme.endocrinology-journals.org/site/misc/For-Authors.xhtml#
ARRIVE	Journal of Nanobiotechnology	#http://www.biomedcentral.com/about/editorialpolicies#
ARRIVE	Journal of Negative Results in BioMedicine	#http://www.biomedcentral.com/about/editorialpolicies#
ARRIVE	Journal of Neurochemistry	#http://onlinelibrary.wiley.com/journal/10.1111/(ISSN)1471-4159/homepage/ForAuthors.html#
ARRIVE	Journal of Neurodevelopmental Disorders	#http://www.biomedcentral.com/about/editorialpolicies#
ARRIVE	Journal of Neuroendocrinology	#https://onlinelibrary.wiley.com/page/journal/13652826/homepage/forauthors.html#
ARRIVE	Journal of NeuroEngineering & Rehabilitation	#http://www.biomedcentral.com/about/editorialpolicies#
ARRIVE	Journal of Neuroinflammation	#http://www.biomedcentral.com/about/editorialpolicies#
ARRIVE	Taiwanese Journal of Obstetrics & Gynecology	http://www.tjog-online.com/content/authorinfo#http://www.tjog-online.com/content/authorinfo#
ARRIVE	Journal of Neurolinguistics	#https://www.elsevier.com/journals/journal-of-neurolinguistics/0911-6044/guide-for-authors#
ARRIVE	Journal of Neurology & Experimental Neuroscience	#http://unitedscientificgroup.com/journals/neurology-and-experimental-neuroscience/policies-and-guidelines/1#
ARRIVE	Journal of Neurophysiology	#http://www.the-aps.org/mm/Publications/Preparing-Your-Manuscript#
ARRIVE	Journal of Neuroradiology	#https://www.elsevier.com/journals/journal-of-neuroradiology/0150-9861/guide-for-authors#
ARRIVE	Journal of Neuroscience Methods	#http://www.elsevier.com/wps/find/journaldescription.cws_home/506079/authorinstructions#
ARRIVE	Journal of Neuroscience Research	#http://onlinelibrary.wiley.com/journal/10.1002/(ISSN)1097-4547/homepage/ForAuthors.html#
ARRIVE	Journal of Nutritional Science	#http://www.nutritionsociety.org/sites/www.nutritionsociety.org/files/BJN%20Full%20Directions%20revised%20August%202013.pdf#
ARRIVE	Journal of Nurtitional Sciences & Dietetics	#http://jnsd.tums.ac.ir/index.php/jnsd/about/submissions#
ARRIVE	Journal of Occupational Medicine & Toxicology	#http://www.biomedcentral.com/about/editorialpolicies#
ARRIVE	Journal of Ophthalmic Inflammation & Infection	#http://www.biomedcentral.com/about/editorialpolicies#
ARRIVE	Journal of Optometry	#https://www.elsevier.com/journals/journal-of-optometry/1888-4296/guide-for-authors#
ARRIVE	Journal of Oral & Maxillofacial Surgery, Medicine & Pathology	#https://www.elsevier.com/journals/journal-of-oral-and-maxillofacial-surgery-medicine-and-pathology/2212-5558/guide-for-authors#
ARRIVE	Journal of Oral Biosciences	#https://www.elsevier.com/journals/trends-in-anaesthesia-and-critical-care/2210-8440/guide-for-authors#
ARRIVE	Journal of Orthopaedics	#https://www.elsevier.com/journals/journal-of-orthopaedics/0972-978X/guide-for-authors#
ARRIVE	Journal of Orthopaedic Surgery & Research	#http://www.biomedcentral.com/about/editorialpolicies#
ARRIVE	Journal of Orthopaedic Translation	#https://www.elsevier.com/journals/journal-of-orthopaedic-translation/2214-031x/guide-for-authors#
ARRIVE	Journal of Orthopaedics, Trauma & Rehabilitation	#https://www.elsevier.com/journals/journal-of-orthopaedics-trauma-and-rehabilitation/2210-4917/guide-for-authors#
ARRIVE	Journal of Otolaryngology - Head & Neck Surgery	#http://www.biomedcentral.com/about/editorialpolicies#
ARRIVE	Journal of Ovarian Research	#http://www.biomedcentral.com/about/editorialpolicies#
ARRIVE	Journal of Pakistan Medical Association	#http://www.jpma.org.pk/view_instructions.php#
ARRIVE	Journal of Parkinson's Disease	#http://www.journalofparkinsonsdisease.com/policy-animal-use#
ARRIVE	Journal of Pathology	#http://onlinelibrary.wiley.com/journal/10.1002/%28ISSN%291096-9896/homepage/ForAuthors.html#
ARRIVE	Journal of Perinatology	#http://mts-jper.nature.com/cgi-bin/main.plex?form_type=display_auth_instructions#
ARRIVE	Journal of Periodontal Research	#http://onlinelibrary.wiley.com/journal/10.1111/(ISSN)1600-0765/earlyview?start=1&resultsPerPage=20#
ARRIVE	Journal of Personalized Medicine	#http://www.mdpi.com/journal/jpm/instructions#
ARRIVE	Journal of Pharmacological & Toxicological Methods	#https://www.elsevier.com/journals/journal-of-pharmacological-and-toxicological-methods/1056-8719?generatepdf=true#
ARRIVE	Journal of Pharmacology & Pharmacotherapeutics	#http://www.jpharmacol.com/contributors.asp#
ARRIVE	Journal of Physiology	#http://jp.physoc.org/site/misc/author.xhtml#
ARRIVE	Journal of Pierre Fauchard Academy (India Section)	#https://www.elsevier.com/journals/journal-of-pierre-fauchard-academy-india-section/0970-2199/guide-for-authors#
ARRIVE	Journal of Prosthodontic Research	#https://www.elsevier.com/journals/journal-of-prosthodontic-research/1883-1958/guide-for-authors#
ARRIVE	Journal of Proteomics	#https://www.elsevier.com/journals/journal-of-proteomics/1874-3919/guide-for-authors#
ARRIVE	Journal of Psychosomatic Research	#https://www.elsevier.com/search-results?query=arrive+guidelines&labels=all&page=20#
ARRIVE	Journal of Radiology Nursing	#https://www.elsevier.com/journals/journal-of-radiology-nursing/1546-0843/guide-for-authors#
ARRIVE	Journal of Reproductive Immunology	#https://www.elsevier.com/journals/journal-of-radiology-nursing/1546-0843/guide-for-authors#
ARRIVE	Journal of Research in Personality	#https://www.elsevier.com/journals/journal-of-research-in-personality/0092-6566?generatepdf=true#
ARRIVE	Journal of Reward Deficiency Syndrome	#http://blumsrewarddeficiencysyndrome.com/policies-and-guidelines/1#
ARRIVE	Journal of Surgical Arts	#http://www.cerrahisanatlardergisi.com/index.php/jsa/about#
ARRIVE	Journal of Surgical Research	#https://www.elsevier.com/journals/journal-of-surgical-research/0022-4804?generatepdf=true#
ARRIVE	Journal of American Academy of Dermatology	#https://www.elsevier.com/journals/journal-of-the-american-academy-of-dermatology/0190-9622/guide-for-authors#
ARRIVE	Journal of the American Academy of Regenerative Medicine	#http://aabrm.org/journal.asp#
ARRIVE	Journal of American Academy of Surgeons	#http://www.journals.elsevier.com/journal-of-the-american-college-of-surgeons/#
ARRIVE	Journal of the Anatomical Society of India	#https://www.elsevier.com/journals/journal-of-the-anatomical-society-of-india/0003-2778/guide-for-authors#
ARRIVE	Journal of the Association for Vascular Access	#https://www.elsevier.com/journals/journal-of-the-association-for-vascular-access/1552-8855/guide-for-authors#	ARRIVE Website Typo: Assosiation
ARRIVE	Journal of the Chinese Medical Association	#http://www.jcma-online.com/content/authorinfo#
ARRIVE	Journal of the Egyptian National Cancer Institute	#https://www.elsevier.com/journals/journal-of-the-egyptian-national-cancer-institute/1110-0362/guide-for-authors#
ARRIVE	Journal of the Formosan Medical Association	#https://www.elsevier.com/journals/journal-of-the-formosan-medical-association/0929-6646/guide-for-authors#
ARRIVE	Journal of the International Society of Sports Nutrition	#http://www.biomedcentral.com/about/editorialpolicies#
ARRIVE	Journal of the National Cancer Institute	#http://www.oxfordjournals.org/our_journals/jnci/for_authors/ms_prep.html#
ARRIVE	Journal of the National Medical Association	#https://www.elsevier.com/journals/journal-of-the-national-medical-association/0027-9684/guide-for-authors#
ARRIVE	Journal of Tissue Viability	#https://www.elsevier.com/journals/journal-of-tissue-viability/0965-206x/guide-for-authors#
ARRIVE	Journal of Trace Elements in Medicine & Biology	#https://www.elsevier.com/journals/journal-of-trace-elements-in-medicine-and-biology/0946-672x/guide-for-authors#
ARRIVE	Journal of Translational Medicine	#http://www.biomedcentral.com/about/editorialpolicies#
ARRIVE	Journal of Vascular Nursing	#https://www.elsevier.com/journals/journal-of-vascular-nursing/1062-0303/guide-for-authors#
ARRIVE	Journal of Venomous Animals & Toxins including Tropical Diseases	#http://www.biomedcentral.com/about/editorialpolicies#
ARRIVE	Journal of Vocational Behaviour	#https://www.elsevier.com/journals/journal-of-vocational-behavior/0001-8791/guide-for-authors#
ARRIVE	Lab Animal	#https://www.nature.com/laban/about/aims#
ARRIVE	Laboratory Animals	#http://www.uk.sagepub.com/msg/lan.htm#
ARRIVE	Learning & Motivation	#https://www.elsevier.com/journals/learning-and-motivation/0023-9690/guide-for-authors#
ARRIVE	Letters in Applied Microbiology	#http://onlinelibrary.wiley.com/journal/10.1111/(ISSN)1472-765X/homepage/ForAuthors.html#
ARRIVE	Leukemia	#http://mts-leu.nature.com/cgi-bin/main.plex?form_type=display_auth_instructions#
ARRIVE	Leukemia Research	#https://www.elsevier.com/journals/leukemia-research/0145-2126/guide-for-authors#
ARRIVE	Life	#http://www.mdpi.com/journal/life/instructions#
ARRIVE	Life Sciences	#https://www.elsevier.com/journals/life-sciences/0024-3205?generatepdf=true#
ARRIVE	Life Sciences in Space Research	#https://www.elsevier.com/journals/life-sciences-in-space-research/2214-5524/guide-for-authors#
ARRIVE	Lipids in Health & Disease	#http://www.biomedcentral.com/about/editorialpolicies#
ARRIVE	Livestock Science	#https://www.elsevier.com/journals/livestock-science/1871-1413/guide-for-authors#
ARRIVE	Longevity & Healthspan	#http://www.biomedcentral.com/about/editorialpolicies#
ARRIVE	Lung Cancer	#https://www.elsevier.com/journals/lung-cancer/0169-5002?generatepdf=true#
ARRIVE	Malaria Journal	#http://www.biomedcentral.com/about/editorialpolicies#
ARRIVE	Manual Therapy	#https://www.elsevier.com/journals/manual-therapy/1356-689X?generatepdf=true#
ARRIVE	Manual Therapy, Posturology & Rehabilitation Journal	#http://www.mtprehabjournal.com/editorial#
ARRIVE	Marine Drugs	#http://www.mdpi.com/journal/marinedrugs/instructions#
ARRIVE	Maturitas	#https://www.elsevier.com/journals/maturitas/0378-5122/guide-for-authors#
ARRIVE	MCP	#https://www.elsevier.com/journals/mcp/0890-8508/guide-for-authors#
ARRIVE	Meat Science	#https://www.elsevier.com/journals/meat-science/0309-1740?generatepdf=true#
ARRIVE	Mechanisms of Development	#https://www.elsevier.com/journals/mechanisms-of-development/0925-4773/guide-for-authors#
ARRIVE	Medical Engineering & Physics	#https://www.elsevier.com/journals/medical-engineering-and-physics/1350-4533?generatepdf=true#
ARRIVE	Medical Gas Research	#http://www.biomedcentral.com/about/editorialpolicies#
ARRIVE	Medical Journal of Montenegro	#http://mjmn.me/OCasopisu.html#
ARRIVE	Medicina	#https://www.elsevier.com/journals/medicina/1010-660X/guide-for-authors#
ARRIVE	Medicines	#http://www.mdpi.com/journal/medicines/instructions#
ARRIVE	Mental Health & Physical Activity	#https://www.elsevier.com/journals/mental-health-and-physical-activity/1755-2966/guide-for-authors#
ARRIVE	Metabolites	#http://www.mdpi.com/journal/metabolites/instructions#
ARRIVE	Methods	#https://www.elsevier.com/journals/methods/1046-2023/guide-for-authors#
ARRIVE	Microarrays	#http://www.mdpi.com/journal/microarrays/instructions#
ARRIVE	Microbial Cell Factories	#http://www.biomedcentral.com/about/editorialpolicies#
ARRIVE	Microbial Genomics	#http://www.microbiologyresearch.org/authors/editorial-policies#
CONSORT	Journal Brasilerio De Pneumologia: Publicacao Oficial Da Sociedade Brasileira De Pneumologia E Tisilogia	#http://www.jornaldepneumologia.com.br/#
CONSORT	Journal of Acquired Immune Deficiency Syndromes	#https://journals.lww.com/jaids/pages/default.aspx#
CONSORT	Journal of Adhesive Dentistry	#https://jad.quintessenz.de/#
CONSORT	Journal of Adolescent Health	#https://www.jahonline.org/?code=jah-site#
CONSORT	Journal of Advanced Nursing	#http://www.journalofadvancednursing.com/#
CONSORT	Journal of Allergy & Clinical Immunology	#https://www.jacionline.org/#
CONSORT	Journal of Alternative and Complementary Medicine	#https://home.liebertpub.com/publications/journal-of-alternative-and-complementary-medicine-the/26#
CONSORT	Journal of Anesthesia	#https://link.springer.com/journal/540#
CONSORT	Journal of Antimicrobial Chemotherapy	#http://www.oxfordjournals.org/our_journals/jac/for_authors/#
CONSORT	Journal of Asthma	#https://www.tandfonline.com/loi/ijas20#
CONSORT	Journal of Ayub Medical College, Abbottabad: JAMC	#https://jamc.ayubmed.edu.pk/index.php/jamc/index#
CONSORT	Journal of Behavior Therapy & Experimental Psychiatry	#https://www.journals.elsevier.com/journal-of-behavior-therapy-and-experimental-psychiatry/#
CONSORT	Journal of Behavioral Medicine	#http://www.springer.com/medicine/journal/10865?detailsPage=editorialBoard#
CONSORT	Journal of Bone & Joint Surgery	#http://www.ejbjs.org/#
CONSORT	Journal of Cancer Research & Therapeutics	#http://www.cancerjournal.net/#
CONSORT	Journal of Carcinogenesis	#http://www.carcinogenesis.com/#
CONSORT	Journal of Cardiothoracic Surgery	#http://www.cardiothoracicsurgery.org/#
CONSORT	Journal of Cardiovascular Medicine	#https://journals.lww.com/jcardiovascularmedicine/pages/default.aspx#
CONSORT	Jorunal of Cardiovascular Pharmacology	#http://edmgr.ovid.com/jcvp/accounts/ifauth.htm#
CONSORT	Journal of Cardiovascular Surgery	#https://www.minervamedica.it/en/journals/cardiovascular-surgery/#
CONSORT	Journal of Child Neurology	#http://journals.sagepub.com/home/jcn#
CONSORT	Journal of Child Psychology & Psychiatry	#https://onlinelibrary.wiley.com/page/journal/14697610/homepage/productinformation.html#
CONSORT	Journal of Chinese Integrative Medicine	#http://www.jcimjournal.com/#
CONSORT	Journal of Clinical Child & Adolescent Psychology	#http://www.tandfonline.com/action/authorSubmission?journalCode=hcap20&page=instructions#
CONSORT	Journal of Clinical Endochrinology & Metabolism	#http://jcem.endojournals.org/#
CONSORT	Journal of Clinical Nursing	#http://onlinelibrary.wiley.com/journal/10.1111/(ISSN)1365-2702/homepage/ForAuthors.html#
CONSORT	Journal of Clinical Oncology	#http://jco.ascopubs.org/#
CONSORT	Journal of Clinical Pathology	#http://jcp.bmj.com/#
CONSORT	Journal of Clinical Periodontology	#https://onlinelibrary.wiley.com/journal/1600051x#
CONSORT	Journal of Clinical Psychiatry	#http://www.psychiatrist.com/default2.asp#
CONSORT	Journal of Consulting & Clinical Psychology	#http://www.apa.org/journals/ccp/#
CONSORT	Journal of Cosmetic Dermatology	#http://onlinelibrary.wiley.com/journal/10.1111/(ISSN)1473-2165/homepage/ForAuthors.html#
CONSORT	Journal of Cystic Fibrosis	#http://cysticfibrosisjournal.com/authorinfo#
ARRIVE	Microbiology	#http://mic.sgmjournals.org/site/misc/ifora.xhtml#
ARRIVE	Microbiome	#http://www.biomedcentral.com/about/editorialpolicies#
ARRIVE	Microorganisms	#http://www.mdpi.com/journal/microorganisms/instructions#
ARRIVE	Microvascular Research	#https://www.elsevier.com/journals/microvascular-research/0026-2862/guide-for-authors#
ARRIVE	Middle East Fertility Society Journal	#https://www.elsevier.com/journals/middle-east-fertility-society-journal/1110-5690?generatepdf=true#
ARRIVE	Midwifery	#https://www.elsevier.com/journals/midwifery/0266-6138/guide-for-authors#
ARRIVE	Mobile DNA	#http://www.biomedcentral.com/about/editorialpolicies#
ARRIVE	Molecular & Cellular Neuroscience	#http://www.elsevier.com/journals/molecular-and-cellular-neuroscience/1044-7431/guide-for-authors#
ARRIVE	Molecular Autism	#http://www.biomedcentral.com/about/editorialpolicies#
ARRIVE	Molecular Brain	#http://www.biomedcentral.com/about/editorialpolicies#
ARRIVE	Molecular Cancer	#http://www.biomedcentral.com/about/editorialpolicies#
ARRIVE	Molecular Case Studies	#http://molecularcasestudies.org/ifora_policies.php#
ARRIVE	Molecular Cell	#http://www.cell.com/molecular-cell/authors#
ARRIVE	Molecular Cytogenetics	#http://www.biomedcentral.com/about/editorialpolicies#
ARRIVE	Molecular Ecology	#http://onlinelibrary.wiley.com/doi/10.1111/mec.12145/full#
ARRIVE	Molecular Ecology Resources	#http://onlinelibrary.wiley.com/journal/10.1111/(ISSN)1755-0998/homepage/ForAuthors.html#
ARRIVE	Molecular Genetics & Metabolism	#https://www.elsevier.com/journals/molecular-genetics-and-metabolism/1096-7192/guide-for-authors#
ARRIVE	Molecular Genetics & Metabolism Reports	#https://www.elsevier.com/journals/molecular-genetics-and-metabolism-reports/2214-4269/guide-for-authors#
ARRIVE	Molecular Medicine	#http://molmed.org/journal/authors#
ARRIVE	Molecular Metabolism	#https://www.elsevier.com/journals/Molecular-Metabolism/2212-8778/guide-for-authors#
ARRIVE	Molecular Neurodegeneration	#http://www.biomedcentral.com/about/editorialpolicies#
ARRIVE	Molecular Oncology	#https://www.elsevier.com/journals/molecular-oncology/1574-7891?generatepdf=true#
ARRIVE	Molecular Pain	#http://www.biomedcentral.com/about/editorialpolicies#
ARRIVE	Molecular Systems Biology	#http://embor.embopress.org/authorguide#
ARRIVE	Multidisciplinary Respiratory Medicine	#http://www.biomedcentral.com/about/editorialpolicies#
ARRIVE	Multiple Sclerosis & Related Disorders	#https://www.elsevier.com/journals/multiple-sclerosis-and-related-disorders/2211-0348/guide-for-authors#
ARRIVE	Musculoskeletal Science & Practices	#https://www.elsevier.com/journals/musculoskeletal-science-and-practice/2468-7812/guide-for-authors#
ARRIVE	Nano Communication Networks	#https://www.elsevier.com/journals/nano-communication-networks/1878-7789/guide-for-authors#
ARRIVE	Nano Energy	#https://www.elsevier.com/journals/nano-energy/2211-2855/guide-for-authors#
ARRIVE	Nano Today	#https://www.elsevier.com/journals/nano-today/1748-0132/guide-for-authors#
ARRIVE	NanoWorld Journal	#http://jnanoworld.com/policies-and-guidelines.html#
ARRIVE	Nature	#http://www.nature.com/authors/policies/experimental.html#
ARRIVE	Nature Biotechnology	#http://www.nature.com/authors/policies/experimental.html#
ARRIVE	Nature Cell Biology	#http://www.nature.com/authors/policies/experimental.html#
CONSORT	Journal of the American College of Cardiology	#http://www.onlinejacc.org/#
CONSORT	Journal of the American College of Surgeons	#http://www.journalacs.org/#
CONSORT	Journal of the American Geriatrics Society	#https://onlinelibrary.wiley.com/journal/15325415#
CONSORT	Journal of the American Medical Association	#http://jama.ama-assn.org/#
CONSORT	Journal of the American Osteopathic Association	#http://www.jaoa.org/#
CONSORT	Journal of the American Podiatric Medical Association	#http://www.japmaonline.org/#
CONSORT	Journal of the American Society of Nephrology	#http://jasn.asnjournals.org/#
CONSORT	Journal of the Canadian Chiropractic Association	#https://www.chiropractic.ca/jcca-online/#
CONSORT	Journal of the Canadian Dental Association	#http://www.cda-adc.ca/jcda/#
CONSORT	Journal of the European Academy of Dermatology & Venereology	#http://onlinelibrary.wiley.com/journal/10.1111/(ISSN)1468-3083/homepage/ForAuthors.html#
CONSORT	Journal of the International Association of Providers in AIDS Care	#http://journals.sagepub.com/home/jia#
CONSORT	Journal of the International Society of Sports Nutrition	#http://www.jissn.com/#
CONSORT	Journal of the National Cancer Institute	#http://jnci.oxfordjournals.org/#
CONSORT	Journal of the Neurological Sciences	#http://www.elsevier.com/wps/find/journaldescription.cws_home/506078/description#
CONSORT	Journal of the Philippine Dermatological Society	#https://pds.org.ph/sections-of-the-journal/#
CONSORT	Journal of the Society of Laparoendoscopic Surgeons	#http://jsls.sls.org/#
CONSORT	Journal of Thoracic & Cardiovascular Surgery	#https://www.jtcvsonline.org/#
CONSORT	Journal of Thrombosis & Haemostasis	#https://onlinelibrary.wiley.com/journal/15387836#
CONSORT	Journal of Translational Medicine	#http://www.translational-medicine.com/home/#
CONSORT	Journal of Trauma & Acute Care Surgery	#http://edmgr.ovid.com/jt/accounts/ifauth.htm#
CONSORT	Journal of Traumatic Stress	#http://onlinelibrary.wiley.com/journal/10.1002/(ISSN)1573-6598/homepage/ForAuthors.html#
CONSORT	Journal of Vascular Surgery	#http://www.jvascsurg.org/#
CONSORT	Journal of Veterinary Internal Medicine	#http://onlinelibrary.wiley.com/journal/10.1111/%28ISSN%291939-1676#
CONSORT	Journal of Wound Care	#http://www.journalofwoundcare.com/public/downloads/jwc_auth_guid.pdf#
CONSORT	JPMA. The Journal of the Pakistan Medical Association	#http://www.jpma.org.pk/Instructions.php#
CONSORT	Kidney International	#http://www.nature.com/ki/#
CONSORT	Knee	#http://www.elsevier.com/wps/find/journaldescription.cws_home/30449/description#
CONSORT	Kuwait Medical Journal	#http://www.kma.org.kw/KMJ/instructions.php#
CONSORT	Archives of Pathology & Laboratory Medicine	#http://www.archivesofpathology.org/#
CONSORT	Archives of Pediatrics & Adolescent Medicine	#http://archpedi.ama-assn.org/#
CONSORT	Archives of Physical Medicine & Rehabilitation	#http://www.archives-pmr.org/#
CONSORT	Armenian Medical Review Journal	#http://www.armeda.am/?lang=eng&pd=78#
CONSORT	Arteriosclerosis, Thrombosis, & Vascular Biology	#http://atvb.ahajournals.org/#
CONSORT	Arthritis & Rheumatism	#https://onlinelibrary.wiley.com/journal/23265205#
CONSORT	Arthritis Research & Therapy	#http://arthritis-research.com/#
CONSORT	Arthroscopy	#http://www.arthroscopyjournal.org/authorinfo#
CONSORT	Asian Cardiovascular & Thoracic Annals	#http://journals.sagepub.com/home/aan#
CONSORT	Atencion Primaria	#https://www.journals.elsevier.com/atencion-primaria/#
CONSORT	Australia & New Zealand Health Policy	#http://www.anzhealthpolicy.com/#
CONSORT	Australian and New Zealand Journal of Obstetrics and Gynaecology	#https://obgyn.onlinelibrary.wiley.com/journal/1479828x#
CONSORT	Australian & New Zealand Journal of Surgery	#http://www.anzjsurg.com/view/0/index.html#
CONSORT	Australian Dental Journal	#https://onlinelibrary.wiley.com/journal/18347819#
CONSORT	Australian Journal of Physiotherapy	#http://www.journalofphysiotherapy.com/#
CONSORT	Australian Occupational Therapy Journal	#https://onlinelibrary.wiley.com/journal/14401630#
CONSORT	Bandolier	#http://www.bandolier.org.uk/#
CONSORT	Behavior Therapy	#http://www.elsevier.com/wps/find/journaldescription.cws_home/707105/description#
CONSORT	Behavioral & Brain Functions	#http://www.behavioralandbrainfunctions.com/#
CONSORT	Biological Psychiatry	#http://www.elsevier.com/wps/find/journaldescription.careers/505750/description#
CONSORT	BioMed Central	#http://www.biomedcentral.com/#
CONSORT	Biomedical Engineering Online	#http://www.biomedical-engineering-online.com/#
CONSORT	BioPsychoSocial Medicine	#http://www.bpsmedicine.com/#
CONSORT	Bipolar Disorders	#http://onlinelibrary.wiley.com/journal/10.1111/%28ISSN%291399-5618/homepage/ForAuthors.html#
CONSORT	BJOG: An International Journal of Obstetrics & Gynaecology	#https://obgyn.onlinelibrary.wiley.com/journal/14710528#
CONSORT	Blood	#http://bloodjournal.hematologylibrary.org/#
CONSORT	Blood Pressure	#https://www.tandfonline.com/loi/iblo20#
CONSORT	BMC Anesthesiology	#http://www.biomedcentral.com/bmcanesthesiol/#
CONSORT	BMC Cancer	#http://www.biomedcentral.com/bmccancer/#
CONSORT	BMC Cardiovascular Disorders	#http://www.biomedcentral.com/bmccardiovascdisord/#
CONSORT	BMC Clinical Pathology	#http://www.biomedcentral.com/bmcclinpathol/#
CONSORT	BMC Complementary & Alternative Medicine	#http://www.biomedcentral.com/bmccomplementalternmed/#
CONSORT	BMC Dermatology	#http://www.biomedcentral.com/bmcdermatol/#
CONSORT	BMC Ear, Nose & Throat Disorders	#http://www.biomedcentral.com/bmcearnosethroatdisord/#
CONSORT	BMC Emergency Medicine	#http://www.biomedcentral.com/bmcemergmed/#
CONSORT	BMC Endocrine Disorders	#http://www.biomedcentral.com/bmcendocrdisord/#
CONSORT	BMC Family Practice	#http://www.biomedcentral.com/bmcfampract/#
CONSORT	BMC Gastroenterology	#http://www.biomedcentral.com/bmcgastroenterol/#
CONSORT	BMC Geriatrics	#http://www.biomedcentral.com/bmcgeriatr/#
CONSORT	Canadian Journal of Infectious Diseases and Medical Microbiology	#https://www.hindawi.com/journals/cjidmm/#
CONSORT	Canadian Journal of Neurological Sciences	#https://www.cambridge.org/core/journals/canadian-journal-of-neurological-sciences#
CONSORT	Canadian Journal of Occupational Therapy	#https://www.caot.ca/site/pd/can_journal_of_OT?nav=sidebar#
CONSORT	Canadian Journal of Respiratory Therapy	#https://www.cjrt.ca/#
CONSORT	Canadian Journal of Restorative Dentistry and Prosthodontics	#http://www.andrewjohnpublishing.com/canadian-journal-of-restorative-dentistry-and-prosthodontics/#
CONSORT	Canadian Medical Association Journal	#http://www.cmaj.ca/site/authors/preparing.xhtml#
CONSORT	Cancer	#http://onlinelibrary.wiley.com/journal/10.1002/(ISSN)1097-0142/homepage/ForAuthors.html#
CONSORT	Cardiovascular Diabetology	#http://www.cardiab.com/authors/instructions/#
CONSORT	Cardiovascular Ultrasound	#http://www.cardiovascularultrasound.com/about#
CONSORT	Caries Research	#http://content.karger.com/ProdukteDB/produkte.asp?Aktion=JournalGuidelines&ProduktNr=224219#
CONSORT	Cell Division	#http://www.celldiv.com/#
CONSORT	Cephalalgia	#http://cep.sagepub.com/#
CONSORT	Chest	#http://journal.chestnet.org/#
CONSORT	Child & Adolescent Psychiatry & Mental Health	#http://www.capmh.com/#
CONSORT	Chinese Journal of Evidence-based Medicine	#http://www.cjebm.org.cn/#
CONSORT	Chinese Medical Journal	#http://www.cmj.org/#
CONSORT	Chinese Medicine	#http://www.cmjournal.org/#
CONSORT	Chiropractic & Manual Therapies	#http://www.chiroandosteo.com/#
CONSORT	Circulation	#http://circ.ahajournals.org/#
CONSORT	Circulation Research	#http://circres.ahajournals.org/#
CONSORT	Climacteric	#http://www.imsociety.org/about_the_journal.php#
CONSORT	Clinical & Experimental Pharmacology and Physiology	#https://onlinelibrary.wiley.com/page/journal/14401681/homepage/productinformation.html#
CONSORT	Clinical & Investigative Medicine	#http://jps.library.utoronto.ca/index.php/cim#
CONSORT	Clinical & Molecular Allergy	#http://www.clinicalmolecularallergy.com/authors/instructions#
CONSORT	Clinical Biomechanics	#https://www.journals.elsevier.com/clinical-biomechanics/#
CONSORT	Clinical Cancer Research	#http://clincancerres.aacrjournals.org/#
CONSORT	Clinical Chemistry	#http://www.clinchem.org/#
CONSORT	Clinical Drug Investigation	#https://link.springer.com/journal/40261#
CONSORT	Clinical Gastroenterology & Hepatology	#http://www.cghjournal.org/#
CONSORT	Clinical Journal of the American Society of Nephrology	#http://cjasn.asnjournals.org/#
CONSORT	Clinical Nephrology	#https://www.dustri.com/nc/journals-in-english/mag/clinical-nephrology.html#
CONSORT	Clinical Nutrition	#http://www.elsevier.com/wps/find/journaldescription.cws_home/623017/description#
CONSORT	Clinical Oral Implants Research	#http://onlinelibrary.wiley.com/journal/10.1111/(ISSN)1600-0501/homepage/ForAuthors.html#
CONSORT	Clinical Oral Investigations	#http://www.springer.com/medicine/dentistry/journal/784#
CONSORT	Clinical Orthopaedics & Related Research	#http://www.clinorthop.org/#
CONSORT	Clinical Otolaryngology	#https://onlinelibrary.wiley.com/toc/17494486/43/2#
CONSORT	Clinical Pharmacokinetics	#https://link.springer.com/journal/40262#
CONSORT	Clinical Pharmacology & Therapeutics	#http://www.nature.com/clpt/for_authors.html#
CONSORT	Clinical Practice & Epidemiology in Mental Health	#https://clinical-practice-and-epidemiology-in-mental-health.com/index.php#
CONSORT	Clinical Therapeutics	#https://www.journals.elsevier.com/clinical-therapeutics/#
CONSORT	Clinical Toxicology	#https://www.tandfonline.com/loi/ictx20#
CONSORT	Clinical Transplantation	#https://onlinelibrary.wiley.com/journal/13990012#
CONSORT	CNS Spectrums	#http://journals.cambridge.org/action/displayMoreInfo?jid=CNS&type=ifc#
CONSORT	Colorectal Disease	#https://onlinelibrary.wiley.com/journal/14631318#
CONSORT	Community Dentistry & Oral Epidemiology	#https://onlinelibrary.wiley.com/journal/16000528#
CONSORT	Comparative Hepatology	#https://comparative-hepatology.biomedcentral.com/#
CONSORT	Complementary Therapies in Clinical Practice	#http://www.elsevier.com/wps/find/journaldescription.cws_home/704176/description#
CONSORT	Complementary Therapies in Medicine	#http://www.elsevier.com/wps/find/journaldescription.cws_home/623020/description#
CONSORT	Conflict & Health	#http://www.conflictandhealth.com/#
CONSORT	Contraception	#http://www.contraceptionjournal.org/authorinfo#
CONSORT	COPD: Journal of Chronic Obstructive Pulmonary Disease	#https://www.tandfonline.com/loi/icop20#
CONSORT	Cost Effectiveness & Resource Allocation	#http://www.resource-allocation.com/authors/instructions#
CONSORT	Cough	#http://www.coughjournal.com/#
CONSORT	Critical Care	#http://ccforum.com/#
CONSORT	Croatian Medical Journal	#http://www.cmj.hr/#
CONSORT	CytoJournal	#http://www.cytojournal.com/#
CONSORT	Der Schmerz	#http://www.springeronline.com/sgw/cda/frontpage/0,11855,1-40237-0-0-0,00.html#
CONSORT	Developmental Medicine & Child Neurology	#http://onlinelibrary.wiley.com/journal/10.1111/(ISSN)1469-8749#
CONSORT	Diabetes Care	#http://care.diabetesjournals.org/#
CONSORT	Diabetologia	#http://www.diabetologia-journal.org/instructionstoauthors.html#
CONSORT	Diagnostic Pathology	#http://www.diagnosticpathology.org/#
CONSORT	Digestive & Liver Disease	#http://www.elsevier.com/wps/find/journaldescription.cws_home/623449/description#
CONSORT	Digestive Diseases & Sciences	#http://www.springer.com/medicine/internal/journal/10620#
CONSORT	Diseases of the Colon & Rectum	#https://journals.lww.com/dcrjournal/pages/default.aspx#
CONSORT	Drug & Alcohol Dependence	#http://www.elsevier.com/wps/find/journaldescription.cws_home/506052/description#
CONSORT	Drugs in R & D	#http://www.springer.com/adis/journal/40268#
CONSORT	Early Human Development	#https://www.journals.elsevier.com/early-human-development/#
CONSORT	East African Medical Journal	#http://www.ajol.info/journal_index.php?ab=eamj&jid=53#
CONSORT	eHealth International	#https://ehealthinternational.biomedcentral.com/#
CONSORT	Electronic Physician	#http://www.ephysician.ir/#
CONSORT	Emergency Medicine Journal	#http://emj.bmj.com/site/about/guidelines.xhtml#
CONSORT	Environmental Health	#https://ehjournal.biomedcentral.com/#
CONSORT	Equine Veterinary Journal	#http://www.evj.co.uk/#
CONSORT	European Journal of Anaesthesiology	#https://journals.lww.com/ejanaesthesiology/pages/default.aspx#
CONSORT	European Journal of Cancer	#http://www.elsevier.com/wps/find/journaldescription.cws_home/104/description#
CONSORT	European Journal of Cardio-Thoracic Surgery	#http://www.oxfordjournals.org/our_journals/ejcts/for_authors/manuscript_instructions.html#
CONSORT	European Journal of Cardiovascular Nursing	#http://journals.sagepub.com/home/cnu#
CONSORT	European Journal of Clinical Investigation	#https://onlinelibrary.wiley.com/journal/13652362#
CONSORT	European Journal of Clinical Nutrition	#http://www.nature.com/ejcn/index.html#
CONSORT	European Journal of Clinical Pharmacology	#http://www.springer.com/biomed/pharmaceutical+science/journal/228#
CONSORT	European Journal of Endocrinology	#http://www.eje-online.org/#
CONSORT	European Journal of Obstetrics, Gynecology, & Reproductive Biology	#http://www.elsevier.com/wps/find/journaldescription.cws_home/505961/description#
CONSORT	European Journal of Oral Sciences	#https://onlinelibrary.wiley.com/journal/16000722#
CONSORT	European Journal of Orthodontics	#http://ejo.oxfordjournals.org/#
CONSORT	European Journal of Pain	#https://onlinelibrary.wiley.com/journal/15322149#
CONSORT	European Journal of Vascular & Endovascular Surgery	#http://www.elsevier.com/wps/find/journaldescription.cws_home/623034/description#
CONSORT	European Respiratory Journal	#http://erj.ersjournals.com/#
CONSORT	European Urology	#http://www.europeanurology.com/#
CONSORT	Expert Opinion on Pharmacotherapy	#https://www.tandfonline.com/toc/ieop20/current#
CONSORT	Eye	#http://www.nature.com/eye/index.html#
CONSORT	Family Practice	#http://www.oxfordjournals.org/our_journals/famprj/for_authors/index.html#
CONSORT	Fertility & Sterility	#http://www.fertstert.org/authorinfo#
CONSORT	Fluid & Barriers of the CNS Research	#http://www.cerebrospinalfluidresearch.com/#
CONSORT	The Foot	#http://www.elsevier.com/wps/find/journaldescription.cws_home/623040/description#
CONSORT	Forschende Komplementarmedizin	#http://content.karger.com/ProdukteDB/produkte.asp?Aktion=JournalGuidelines&ProduktNr=224242#
CONSORT	Gait & Posture	#http://www.elsevier.com/wps/find/journaldescription.cws_home/525442/description#
CONSORT	Gastroenterology	#http://www.gastrojournal.org/#
CONSORT	Gastrointestinal Endoscopy	#http://www.giejournal.org/#
CONSORT	Globalization & Health	#http://www.globalizationandhealth.com/#
CONSORT	Gujarat Medical Journal	#http://medind.nic.in/gaa/gaam.shtml#
CONSORT	Gut	#http://gut.bmjjournals.com/#
CONSORT	Gynecologic Oncology	#https://www.journals.elsevier.com/gynecologic-oncology/#
CONSORT	Haematologica	#http://www.haematologica.org/#
CONSORT	Hand Therapy	#http://journals.sagepub.com/home/hth#
CONSORT	Harm Reduction Journal	#http://www.harmreductionjournal.com/#
CONSORT	Head & Face Medicine	#http://www.head-face-med.com/#
CONSORT	Headache	#http://www.headachejournal.org/view/0/index.html#
CONSORT	Health & Quality of Life Outcomes	#http://www.hqlo.com/#
CONSORT	Health Psychology	#http://www.apa.org/pubs/journals/hea/index.aspx#
CONSORT	Health Research Policy & Systems	#http://www.health-policy-systems.com/#
CONSORT	Health Technology Assessment	#https://www.journalslibrary.nihr.ac.uk/HTA/#
CONSORT	Heart	#http://heart.bmj.com/#
CONSORT	Heart & lung: the journal of acute & critical care	#https://www.journals.elsevier.com/heart-and-lung/#
CONSORT	Helicobacter	#http://onlinelibrary.wiley.com/journal/10.1111/%28ISSN%291523-5378#
CONSORT	Hepatobiliary & Pancreatic Diseases International	#https://www.journals.elsevier.com/hepatobiliary-and-pancreatic-diseases-international#
CONSORT	Hepatology	#http://onlinelibrary.wiley.com/journal/10.1002/(ISSN)1527-3350/homepage/ForAuthors.html#
CONSORT	Huisarts & Wetenschap	#http://www.henw.org/#
PRISMA	Alzheimer's Research & Therapy	#http://alzres.com/#
PRISMA	Annals of Clinical Microbiology & Antimicrobials	#http://www.ann-clinmicrob.com/#
PRISMA	Annals of Emergency Medicine	#http://www.annemergmed.com/#
PRISMA	Annals of General Psychiatry	#http://www.annals-general-psychiatry.com/#
PRISMA	Annals of Surgical Innovation & Research	#http://www.asir-journal.com/#
PRISMA	Annals of Translational Medicine	#http://atm.amegroups.com/public/addition/atm/atm-instruction-for-authors.pdf#
PRISMA	Archives of Disease in Childhood	#http://adc.bmj.com/#
PRISMA	Archives of Disease in Childhood. Fetal & neonatal edition	#http://fn.bmj.com/content/by/year#
PRISMA	Asia Pacific Family Medicine	#http://www.apfmj.com/#
PRISMA	AUTISM	#https://uk.sagepub.com/en-gb/eur/journal/autism#
PRISMA	Automated Experimentation	#http://www.aejournal.net/#
PRISMA	Behavioral & Brain Functions	#http://www.behavioralandbrainfunctions.com/#
PRISMA	BioMedical Engineering OnLine	#http://www.biomedical-engineering-online.com/#
PRISMA	BioPsychoSocial Medicine	#http://www.bpsmedicine.com/#
PRISMA	BMC Anesthesiology	#http://www.biomedcentral.com/bmcanesthesiol/#
PRISMA	BMC Blood Disorders	#http://www.biomedcentral.com/bmcblooddisord/#
PRISMA	BMC Cancer	#http://www.biomedcentral.com/bmccancer/#
PRISMA	BMC Cardiovascular Disorders	#http://www.biomedcentral.com/bmccardiovascdisord/#
PRISMA	BMC Clinical Pathology	#http://www.biomedcentral.com/bmcclinpathol/#
PRISMA	BMC Clinical Pharmacology	#http://www.biomedcentral.com/bmcclinpharmacol/#
PRISMA	BMC Complementary & Alternative Medicine	#http://www.biomedcentral.com/bmccomplementalternmed/#
PRISMA	BMC Dermatology	#http://www.biomedcentral.com/bmcdermatol/#
PRISMA	BMC Ear, Nose & Throat Disorders	#http://www.biomedcentral.com/bmcearnosethroatdisord/#
PRISMA	BMC Emergency Medicine	#http://www.biomedcentral.com/bmcemergmed/#
PRISMA	BMC Endocrine Disorders	#http://www.biomedcentral.com/bmcendocrdisord/#
PRISMA	BMC Family Practice	#http://www.biomedcentral.com/bmcfampract/#
PRISMA	BMC Gastroenterology	#http://www.biomedcentral.com/bmcgastroenterol/#
PRISMA	BMC Genomics	#http://www.biomedcentral.com/bmcgenomics/#
PRISMA	BMC Geriatrics	#http://www.biomedcentral.com/bmcgeriatr/#
PRISMA	BMC Health Services Research	#http://www.biomedcentral.com/bmchealthservres/#
PRISMA	BMC Infectious Diseases	#http://www.biomedcentral.com/bmcinfectdis/#
PRISMA	BMC International Health & Human Rights	#http://www.biomedcentral.com/bmcinthealthhumrights/#
PRISMA	BMC Medical Education	#http://www.biomedcentral.com/bmcmededuc/#
PRISMA	BMC Medical Ethics	#http://www.biomedcentral.com/bmcmedethics/#
PRISMA	BMC Medical Genetics	#http://www.biomedcentral.com/bmcmedgenet/#
PRISMA	BMC Medical Genomics	#http://www.biomedcentral.com/bmcmedgenomics/#
PRISMA	BMC Medical Imaging	#http://www.biomedcentral.com/bmcmedimaging/#
PRISMA	BMC Medical Informatics & Decision Making	#http://www.biomedcentral.com/bmcmedinformdecismak/#
PRISMA	BMC Medical Physics	#http://www.biomedcentral.com/bmcmedphys/#
PRISMA	BMC Medical Research Methodology	#http://www.biomedcentral.com/bmcmedresmethodol/#
PRISMA	BMC Medicine	#http://www.biomedcentral.com/bmcmed/#
CONSORT	Human Reproduction	#http://humrep.oxfordjournals.org/#
CONSORT	Human Resources for Health	#http://www.human-resources-health.com/#
CONSORT	Hypertension	#http://hyper.ahajournals.org/#
CONSORT	Immunome Research	#https://link.springer.com/journal/12996#
CONSORT	Implementation Science	#http://www.implementationscience.com/#
CONSORT	Indian Journal of Cancer	#http://www.bioline.org.br/cn#
CONSORT	Indian Journal of Critical Care Medicine	#http://www.ijccm.org/#
CONSORT	Indian Journal of Dermatology	#http://www.e-ijd.org/#
CONSORT	Indian Journal of Dermatology, Venereology, & Leprology	#http://www.ijdvl.com/#
CONSORT	Indian Journal of Human Genetics	#http://www.bioline.org.br/hg#
CONSORT	Indian Journal of Medical Microbiology	#http://www.ijmm.org/#
CONSORT	Indian Journal of Medical Sciences	#http://www.journal.indianjmedsci.com/index.php/ijms#
CONSORT	Indian Journal of Occupational & Environmental Medicine	#http://www.ijoem.com/#
CONSORT	Indian Journal of Ophthalmology	#http://www.ijo.in/#
CONSORT	Indian Journal of Otolaryngology & Head & Neck Surgery	#https://www.springer.com/medicine/otorhinolaryngology/journal/12070#
CONSORT	Indian Journal of Palliative Care	#http://www.jpalliativecare.com/#
CONSORT	Indian Journal of Pharmacology	#http://www.ijp-online.com/currentissue.asp?sabs=n#
CONSORT	Indian Journal of Plastic Surgery	#http://www.ijps.org/#
CONSORT	Indian Journal of Surgery	#https://www.springer.com/medicine/surgery/journal/12262#
CONSORT	Indian Pediatrics	#http://indianpediatrics.net/#
CONSORT	Infectious Agents & Cancer	#http://www.infectagentscancer.com/#
CONSORT	Intensive Care Medicine	#http://icmjournal.esicm.org/index.html#
CONSORT	Internal Medicine	#http://www.icmje.org/manuscript_1prepare.html#
CONSORT	International Breastfeeding Journal	#http://www.internationalbreastfeedingjournal.com/#
CONSORT	International Endodontic Journal	#https://onlinelibrary.wiley.com/journal/13652591#
CONSORT	International Journal for Equity in Health	#http://www.equityhealthj.com/#
CONSORT	International Journal of Antimicrobial Agents	#http://www.elsevier.com/wps/find/journaldescription.cws_home/505521/description#
CONSORT	International Journal of Behavioral Nutrition & Physical Activity	#http://www.ijbnpa.org/home/#
CONSORT	International Journal of Cardiology	#https://www.journals.elsevier.com/international-journal-of-cardiology/#
CONSORT	International Journal of Clinical Oncology	#http://www.jco.org/#
CONSORT	International Journal of Clinical Practice	#http://onlinelibrary.wiley.com/journal/10.1111/(ISSN)1742-1241/homepage/ForAuthors.html#
CONSORT	International Journal of Gynaecology & Obstetrics	#https://obgyn.onlinelibrary.wiley.com/journal/18793479#
CONSORT	International Journal of Health Geographics	#http://www.ij-healthgeographics.com/#
CONSORT	International Journal of Infectious Diseases	#http://www.ijidonline.com/authorinfo#
CONSORT	International Journal of Mental Health Systems	#http://www.ijmhs.com/#
CONSORT	International Journal of Neuropsychopharmacology	#https://academic.oup.com/ijnp#
CONSORT	International Journal of Nursing Studies	#http://www.elsevier.com/wps/find/journaldescription.cws_home/266/description#
CONSORT	International Journal of Obstetric Anesthesia	#https://www.journals.elsevier.com/international-journal-of-obstetric-anesthesia/#
CONSORT	International Journal of Paediatric Dentistry	#http://onlinelibrary.wiley.com/journal/10.1111/(ISSN)1365-263X/homepage/ForAuthors.html#
CONSORT	International Journal of Pediatric Otorhinolaryngology	#https://www.journals.elsevier.com/international-journal-of-pediatric-otorhinolaryngology/#
CONSORT	International Journal of Sports Medicine	#https://www.thieme-connect.com/products/ejournals/journal/10.1055/s-00000028#
CONSORT	International Journal of Surgery	#http://www.elsevier.com/wps/find/journaldescription.cws_home/705107/description#
CONSORT	International Journal of Urology	#http://onlinelibrary.wiley.com/journal/10.1111/(ISSN)1442-2042/homepage/ForAuthors.html#
CONSORT	International Psychogeriatrics	#http://journals.cambridge.org/action/displayJournal?jid=IPG#
CONSORT	International Urogynecology Journal	#https://link.springer.com/journal/192#
CONSORT	JAMA Dermatology	#https://jamanetwork.com/journals/jamadermatology#
CONSORT	JAMA Facial Plastic Surgery	#https://jamanetwork.com/journals/jamafacialplasticsurgery/newonline#
CONSORT	JAMA Internal Medicine	#https://jamanetwork.com/journals/jamainternalmedicine#
CONSORT	JAMA Neurology	#https://jamanetwork.com/journals/jamaneurology#
CONSORT	JAMA Ophthalmology	#https://jamanetwork.com/journals/jamaophthalmology#
CONSORT	JAMA Otolaryngology-Head & Neck Surgery	#http://jamanetwork.com/journals/jamaotolaryngology#
CONSORT	JAMA Psychiatry	#https://jamanetwork.com/journals/jamapsychiatry#
CONSORT	JAMA Surgery	#https://jamanetwork.com/journals/jamasurgery#
CONSORT	Japanese Journal of Clinical Oncology	#https://academic.oup.com/jjco#
CONSORT	Journal of Dental Research	#http://jdr.sagepub.com/#
CONSORT	Journal of Dentistry	#http://www.jodjournal.com/authorinfo#
CONSORT	Journal of Dermatological Treatment	#https://www.tandfonline.com/loi/ijdt20#
CONSORT	Journal of Dermatology	#https://onlinelibrary.wiley.com/journal/13468138#
CONSORT	Journal of Endodontics	#http://www.jendodon.com/#
CONSORT	Journal of Ethnobiology & Ethnomedicine	#http://www.ethnobiomed.com/#
CONSORT	Journal of Experimental & Clinical Assisted Reproduction	#http://www.jexpclinassistreprod.com/#
CONSORT	Journal of Experimental & Clinical Cancer Research	#https://jeccr.biomedcentral.com/#
CONSORT	Journal of Family Psychology	#http://www.apa.org/pubs/journals/fam/index.aspx#
CONSORT	Journal of Gastroenterology	#https://link.springer.com/journal/535#
CONSORT	Journal of Gastroenterology & Hepatology	#https://onlinelibrary.wiley.com/loi/14401746#
CONSORT	Journal of General Internal Medicine	#https://link.springer.com/journal/11606#
CONSORT	Journal of Gynecologic Oncology	#https://www.ejgo.org/#
CONSORT	Journal of Hand Surgery	#http://jhs.sagepub.com/#
CONSORT	The Lancet	#http://www.thelancet.com/#
CONSORT	The Lancet Infectious Diseases	#http://www.thelancet.com/lancet-infectious-diseases-information-for-authors#
CONSORT	The Lancet Oncology	#http://www.thelancet.com/journals/lanonc#
CONSORT	Language, Speech, & Hearing Services in Schools	#http://lshss.asha.org/#
CONSORT	Laryngoscope	#http://onlinelibrary.wiley.com/journal/10.1002/(ISSN)1531-4995/homepage/ForAuthors.html#
CONSORT	Lipids in Health & Disease	#http://www.lipidworld.com/#
CONSORT	Liver Transplantation	#https://aasldpubs.onlinelibrary.wiley.com/journal/15276473#
CONSORT	Malawi Medical Journal	#http://www.mmj.mw/#
CONSORT	Maternal & Child Nutrition	#http://onlinelibrary.wiley.com/journal/10.1111/%28ISSN%291740-8709/homepage/ForAuthors.html#
CONSORT	Maturitas	#http://www.elsevier.com/wps/find/journaldescription.cws_home/505954/description#
CONSORT	Mayo Clinic Proceedings	#http://www.mayoclinicproceedings.com/#
CONSORT	Medical Acupuncture	#http://www.liebertpub.com/overview/medical-acupuncture/233/#
CONSORT	Medical Decision Making	#http://www.ohsu.edu/epc/mdm/authorInfo.cfm#
CONSORT	Medical Journal of Australia	#http://www.mja.com.au/#
CONSORT	Metabolism: Clinical & Experimental	#http://www.metabolismjournal.com/authorinfo#
CONSORT	MIdentistry	#http://www.midentistry.com/#
CONSORT	Minerva Anestesiologica	#http://www.minervamedica.it/en/journals/minerva-anestesiologica/notice-to-authors.php#
CONSORT	Molecular Pathology	#http://mp.bmj.com/#
CONSORT	Movement Disorders	#https://onlinelibrary.wiley.com/journal/15318257#
CONSORT	Multiple Sclerosis Journal	#http://journals.sagepub.com/home/msj#
CONSORT	Musculoskeletal Journal of Hospital for Special Surgery	#http://www.springer.com/medicine/orthopedics/journal/11420?detailsPage=aboutThis#
CONSORT	National Medical Journal of India	#http://www.nmji.in/#
CONSORT	Nederlands Tijdschrift voor Geneeskunde	#http://www.ntvg.nl/#
CONSORT	Nephrology	#http://onlinelibrary.wiley.com/journal/10.1111/(ISSN)1440-1797/homepage/ForAuthors.html#
CONSORT	Neurology	#http://www.neurology.org/#
CONSORT	Neurology & Urodynamics	#http://onlinelibrary.wiley.com/journal/10.1002/%28ISSN%291520-6777#
CONSORT	Neurology India	#http://www.neurologyindia.com/#
CONSORT	Neurorehabilitation & Neural Repair	#http://www.sagepub.com/journalsProdDesc.nav?ct_p=boards&prodId=Journal201625#
CONSORT	Neurosurgery	#http://www.neurosurgery-online.com/#
CONSORT	Neurourology & Urodynamics	#http://onlinelibrary.wiley.com/journal/10.1002/(ISSN)1520-6777/homepage/ForAuthors.html#
CONSORT	New England Journal of Medicine	#http://www.nejm.org/page/author-center/manuscript-submission#
CONSORT	Nordic Journal of Music Therapy	#http://www.informaworld.com/smpp/title~content=t902046612~link=cover/#
CONSORT	Nursing Outlook	#http://www.nursingoutlook.org/#
CONSORT	Nursing Research	#http://journals.lww.com/nursingresearchonline/pages/default.aspx#
CONSORT	Nutrition & Metabolism	#http://www.nutritionandmetabolism.com/#
CONSORT	Nutrition Journal	#http://www.nutritionj.com/authors/instructions#
CONSORT	Obstetrics & Gynecology	#http://journals.lww.com/greenjournal/pages/default.aspx#
CONSORT	Oncologist (The)	#http://authors.theoncologist.com/manuscript-preparation-guidelines-#
CONSORT	Onkologie	#http://content.karger.com/ProdukteDB/produkte.asp?Aktion=JournalHome&ProduktNr=224106#
CONSORT	Ophthalmic & Physilogical Optics	#http://www.wiley.com/bw/journal.asp?ref=0275-5408#
CONSORT	Ophthalmology	#http://www.ophsource.org/periodicals/ophtha#
CONSORT	Orphanet Journal of Rare Diseases	#http://www.ojrd.com/#
ARRIVE	Health, Animal Science & Food Safety	#http://riviste.unimi.it/index.php/haf/about/editorialPolicies#
ARRIVE	Healthcare	#http://www.mdpi.com/journal/healthcare/instructions#
ARRIVE	Hearing Research	#https://www.elsevier.com/journals/hearing-research/0378-5955/guide-for-authors#
ARRIVE	Heartrhythm Case Reports	#https://www.elsevier.com/journals/heartrhythm-case-reports/2214-0271?generatepdf=true#
ARRIVE	Heliyon	#http://www.heliyon.com/guidelines/editorial-policies/#
ARRIVE	Hematology/Oncology & Stem Cell Therapy	#https://www.elsevier.com/journals/hematology-oncology-and-stem-cell-therapy/1658-3876/guide-for-authors#
ARRIVE	Heredity	#http://mts-hdy.nature.com/cgi-bin/main.plex?form_type=display_auth_instructions#
ARRIVE	Homeopathy	#https://www.elsevier.com/journals/homeopathy/1475-4916/guide-for-authors#
ARRIVE	HOMO	#https://www.elsevier.com/journals/homo/0018-442x/guide-for-authors#
ARRIVE	Hong Kong Journal of Nephrology	#https://www.elsevier.com/journals/hong-kong-journal-of-nephrology/1561-5413/guide-for-authors#
ARRIVE	Hong Kong Journal of Occupational Therapy	#https://www.elsevier.com/journals/hong-kong-journal-of-occupational-therapy/1569-1861/guide-for-authors#
ARRIVE	Hong Kong Physiotherapy Journal	#https://www.elsevier.com/journals/hong-kong-physiotherapy-journal/1013-7025/guide-for-authors#
ARRIVE	Hormones & Behaviour	#https://www.elsevier.com/wps/find/journaldescription.cws_home/622842?generatepdf=true#
ARRIVE	HPB	#https://www.elsevier.com/journals/hpb/1365-182X/guide-for-authors#
ARRIVE	Human Genomics	#http://www.biomedcentral.com/about/editorialpolicies#
ARRIVE	Human Immunology	#https://www.elsevier.com/journals/human-immunology/0198-8859/guide-for-authors#
ARRIVE	Human Microbiome Journal	#https://www.elsevier.com/journals/human-microbiome-journal/2452-2317/guide-for-authors#
ARRIVE	Human Movement Science	#https://www.elsevier.com/journals/human-movement-science/0167-9457/guide-for-authors#
ARRIVE	Human Mutation	#http://onlinelibrary.wiley.com/journal/10.1002/%28ISSN%291098-1004/homepage/ForAuthors.html#
ARRIVE	Human Pathology	#https://www.elsevier.com/journals/human-pathology/0046-8177?generatepdf=true#
ARRIVE	IBRAIN	#http://ibrain.org.cn/front/GuideforAuthors.shtml#
ARRIVE	IDCases	#https://www.elsevier.com/journals/idcases/2214-2509?generatepdf=true#
ARRIVE	IJC Heart & Vasculature	#https://www.elsevier.com/wps/find/journaldescription.cws_home/734725?generatepdf=true#
ARRIVE	IJC Metabolic & Endocrine	#https://www.elsevier.com/journals/ijc-metabolic-and-endocrine/2214-7624/guide-for-authors#
ARRIVE	Immunity	#http://www.cell.com/immunity/authors#
ARRIVE	Immunity & Ageing	#http://www.biomedcentral.com/about/editorialpolicies#
ARRIVE	Immunobiology	#https://www.elsevier.com/journals/immunobiology/0171-2985/guide-for-authors#
ARRIVE	Indian Heart Journal	#https://www.elsevier.com/journals/indian-heart-journal/0019-4832/guide-for-authors#
ARRIVE	Indian Journal of Medical Specialities	#https://www.elsevier.com/journals/indian-journal-of-medical-specialities/0976-2884/guide-for-authors#
ARRIVE	Infant Behavior & Development	#https://www.elsevier.com/journals/infant-behavior-and-development/0163-6383/guide-for-authors#
ARRIVE	Infectious Agents & Cancer	#http://www.biomedcentral.com/about/editorialpolicies#
ARRIVE	Information Economics & Policy	#https://www.elsevier.com/journals/information-economics-and-policy/0167-6245/guide-for-authors#
ARRIVE	Information Processing in Agriculture	#https://www.elsevier.com/journals/information-processing-in-agriculture/2214-3173/guide-for-authors#
ARRIVE	Integrative Medicine Research	#https://www.elsevier.com/journals/integrative-medicine-research/2213-4220/guide-for-authors#
ARRIVE	Intelligence	#https://www.elsevier.com/journals/intelligence/0160-2896/guide-for-authors#
ARRIVE	Intensive & Critical Care Nursing	#https://www.elsevier.com/journals/intensive-and-critical-care-nursing/0964-3397/guide-for-authors#
ARRIVE	Intensive Care Medicine Experimental	#http://www.icm-experimental.com/authors/instructions#
ARRIVE	Interdisciplinary Neurosurgery	#https://www.elsevier.com/journals/interdisciplinary-neurosurgery/2214-7519/guide-for-authors#
ARRIVE	Interface	#http://royalsocietypublishing.org/ethics-and-policy#
ARRIVE	Interface Focus	#http://royalsocietypublishing.org/ethics-and-policy#
ARRIVE	International Archives of Medicine	#http://www.biomedcentral.com/about/editorialpolicies#
ARRIVE	International Dairy Journal	#https://www.elsevier.com/journals/international-dairy-journal/0958-6946/guide-for-authors#
ARRIVE	International Emergency Nursing	#https://www.elsevier.com/journals/international-emergency-nursing/1755-599x/guide-for-authors#
ARRIVE	International Immunology	#http://www.oxfordjournals.org/our_journals/intimm/for_authors/general.html#
ARRIVE	International Journal of Africa Nursing Sciences	#https://www.elsevier.com/journals/international-journal-of-africa-nursing-sciences/2214-1391/guide-for-authors#
ARRIVE	International Journal of Antimicrobial Agents	#https://www.elsevier.com/journals/international-journal-of-antimicrobial-agents/0924-8579/guide-for-authors#
ARRIVE	International Journal of Applied Sciences & Current Research	#http://journalacr.com/guidelines-for-authorship/#
ARRIVE	International Journal of Biological Macromolecules	#https://www.elsevier.com/journals/international-journal-of-biological-macromolecules/0141-8130?generatepdf=true#	ARRIVE Website typo: Biolgoical
ARRIVE	International Journal of Cardiology	#https://www.elsevier.com/journals/international-journal-of-cardiology/0167-5273?generatepdf=true#
ARRIVE	International Journal of Child-Computer Interaction	#https://www.elsevier.com/journals/international-journal-of-child-computer-interaction/2212-8689/guide-for-authors#
ARRIVE	International Journal of Environmental Research & Public Health	#http://www.mdpi.com/journal/ijerph/instructions#
ARRIVE	International Journal of Gerontology	#https://www.elsevier.com/journals/international-journal-of-gerontology/1873-9598/guide-for-authors#
ARRIVE	International Journal of Health, Animal Science & Food Safety	#http://riviste.unimi.it/index.php/haf/about/editorialPolicies#
ARRIVE	International Journal of Hydrogen Energy	#https://www.elsevier.com/journals/international-journal-of-hydrogen-energy/0360-3199/guide-for-authors#
ARRIVE	International Journal of Hygiene & Environmental Health	#https://www.elsevier.com/journals/international-journal-of-hygiene-and-environmental-health/1438-4639?generatepdf=true#
ARRIVE	International Journal of Infectious Diseases	#https://www.elsevier.com/journals/international-journal-of-infectious-diseases/1201-9712?generatepdf=true#
ARRIVE	International Journal of Innovations in Dental Sciences	#http://www.ijoindental.com/submission.html#
ARRIVE	International Journal of Medical Informatics	#https://www.elsevier.com/journals/international-journal-of-medical-informatics/1386-5056/guide-for-authors#
ARRIVE	International Journal of Medical Microbiology	#https://www.elsevier.com/journals/international-journal-of-medical-microbiology/1438-4221/guide-for-authors#
ARRIVE	International Journal of Medicine & Biosciences (IJMB)	#http://www.ijmbonline.com/edpolicy.php#
ARRIVE	International Journal of Molecular Sciences	#http://www.mdpi.com/journal/ijms/instructions#
ARRIVE	International Journal of Mycobacteriology	#https://www.ijmyco.org/#
ARRIVE	International Journal of Obesity	#http://www.nature.com/ijo/ijo_new_gta.pdf#
ARRIVE	International Journal of Osteopathic Medicine	#https://www.elsevier.com/journals/international-journal-of-osteopathic-medicine/1746-0689/guide-for-authors#
ARRIVE	International Journal of Pediatric Otorhinolaryngology	#https://www.elsevier.com/journals/international-journal-of-pediatric-otorhinolaryngology/0165-5876/guide-for-authors#	ARRIVE Website Typo: ….. Extra
ARRIVE	International Journal of Pediatrics & Adolescent Medicine	#https://www.elsevier.com/journals/international-journal-of-pediatrics-and-adolescent-medicine/2352-6467/guide-for-authors#
ARRIVE	International Journal of Pharmaceutics	#https://www.elsevier.com/journals/international-journal-of-pharmaceutics/0378-5173?generatepdf=true#
ARRIVE	International Journal of Primatology	#http://www.springer.com/life+sciences/evolutionary+%26+developmental+biology/journal/10764#
ARRIVE	International Journal of Psychophysiology	#https://www.elsevier.com/journals/international-journal-of-psychophysiology/0167-8760/guide-for-authors#
ARRIVE	International Journal of Radiation Oncology • Biology • Physics	#https://www.elsevier.com/journals/international-journal-of-radiation-oncology-biology-physics/0360-3016/guide-for-authors#
ARRIVE	International Journal of Surgery	#https://www.elsevier.com/journals/international-journal-of-surgery/1743-9191?generatepdf=true#
ARRIVE	International Journal of Surgery Open	#https://www.elsevier.com/journals/international-journal-of-surgery-open/2405-8572?generatepdf=true#
ARRIVE	International Journal of Surgery Protocols	#https://www.elsevier.com/journals/international-journal-of-surgery-protocols/2468-3574/guide-for-authors#
ARRIVE	International Journal of Systematic & Evolutionary Microbiology	#http://ijs.sgmjournals.org/site/misc/ifora.xhtml#
ARRIVE	International Journal of the Cardiovascular Academy	#https://www.elsevier.com/journals/international-journal-of-the-cardiovascular-academy/2405-8181/guide-for-authors#
ARRIVE	International Journal of Women's Dermatology	#https://www.elsevier.com/journals/international-journal-of-womens-dermatology/2352-6475/guide-for-authors#
ARRIVE	International Review of Law & Economics	#https://www.elsevier.com/journals/international-review-of-law-and-economics/0144-8188/guide-for-authors#
ARRIVE	Internet Interventions	#https://www.elsevier.com/journals/internet-interventions/2214-7829/guide-for-authors#
ARRIVE	IRBM	#https://www.elsevier.com/journals/irbm/1959-0318/guide-for-authors#
ARRIVE	Irish Journal of Medical Science	#http://www.springer.com/medicine/internal/journal/11845#
ARRIVE	Irish Veterinary Journal	#http://www.biomedcentral.com/about/editorialpolicies#
ARRIVE	JAAD Case Reports	#https://www.elsevier.com/journals/jaad-case-reports/2352-5126/guide-for-authors#
ARRIVE	JAMA Internal Medicine	#http://archinte.jamanetwork.com/public/InstructionsForAuthors.aspx#
ARRIVE	JMM Case Reports	#http://www.sgmjournals.org/authors/editorial-policies#
ARRIVE	Journal de Gynécologie Obstétrique et Biologie de la Reproduction	#https://www.elsevier.com/journals/journal-de-gynecologie-obstetrique-et-biologie-de-la-reproduction/0368-2315/guide-for-authors#
ARRIVE	Journal de Mycologie Médicale	#https://www.elsevier.com/journals/journal-de-mycologie-medicale/1156-5233/guide-for-authors#
ARRIVE	Journal for Nature Conservation	#https://www.elsevier.com/journals/journal-for-nature-conservation/1617-1381/guide-for-authors#
ARRIVE	Journal of Acute Medicine	#https://www.elsevier.com/journals/journal-of-acute-medicine/2211-5587/guide-for-authors#
ARRIVE	Journal of Adolescence	#https://www.elsevier.com/journals/journal-of-adolescence/0140-1971/guide-for-authors#
ARRIVE	Journal of Aerosol Science	#https://www.elsevier.com/journals/journal-of-aerosol-science/0021-8502/guide-for-authors#
ARRIVE	Journal of Allergy & Clinical Immunology	#http://www.jacionline.org/authorinfo#
ARRIVE	Journal of Alzheimer's Disease	#http://www.j-alz.com/animaluse#
ARRIVE	Journal of American Veterinary Medical Association	#https://www.avma.org/News/Journals/Pages/javma-manuscript-preparation.aspx#
ARRIVE	Journal of Anatomy	#http://onlinelibrary.wiley.com/journal/10.1111/(ISSN)1469-7580#
ARRIVE	Journal of Animal Science & Biotechnology	#http://www.biomedcentral.com/about/editorialpolicies#
ARRIVE	Journal of Animal Science & Technology	#http://www.biomedcentral.com/about/editorialpolicies#
ARRIVE	Journal of Antimicrobial Chemotherapy	#http://www.oxfordjournals.org/our_journals/jac/for_authors/#
ARRIVE	Journal of Applied Biomedicine	#https://www.elsevier.com/journals/journal-of-applied-biomedicine/1214-021x/guide-for-authors#
ARRIVE	Journal of Applied Developmental Psychology	#https://www.elsevier.com/journals/journal-of-applied-developmental-psychology/0193-3973/guide-for-authors#
ARRIVE	Journal of Applied Microbiology	#http://onlinelibrary.wiley.com/journal/10.1111/(ISSN)1365-2672/homepage/ForAuthors.html#
ARRIVE	Journal of Applied Physiology	#http://www.the-aps.org/mm/Publications/Preparing-Your-Manuscript#
ARRIVE	Journal of Arid Environments	#https://www.elsevier.com/journals/journal-of-arid-environments/0140-1963/guide-for-authors#
ARRIVE	Journal of Arthroscopy & Joint Surgery	#https://www.elsevier.com/journals/journal-of-arthroscopy-and-joint-surgery/2214-9635/guide-for-authors#
ARRIVE	Journal of Atmospheric & Solar-Terrestrial Physics	#https://www.elsevier.com/journals/journal-of-atmospheric-and-solar-terrestrial-physics/1364-6826/guide-for-authors#
ARRIVE	Journal of Autoimmunity	#https://www.elsevier.com/journals/journal-of-autoimmunity/0896-8411/guide-for-authors#
ARRIVE	Journal of Ayurveda & Integrative Medicine	#https://www.elsevier.com/journals/journal-of-ayurveda-and-integrative-medicine/0975-9476/guide-for-authors#
ARRIVE	Journal of Basic Pharmacology & Toxicology	#http://scigreen.com/index.php/JBPT/about/submissions#
ARRIVE	Journal of Behavior Therapy & Experimental Psychiatry	#https://www.elsevier.com/journals/journal-of-behavior-therapy-and-experimental-psychiatry/0005-7916/guide-for-authors#
ARRIVE	Journal of Bioinformatics & Genomics	#http://journal-biogen.org/index.php/bg/about/editorialPolicies#
ARRIVE	Journal of Biological Education	#https://www.societyofbiology.org/education/jbe#
ARRIVE	Journal of Biological Engineering	#http://www.biomedcentral.com/about/editorialpolicies#
ARRIVE	Journal of Biological Research	#http://www.biomedcentral.com/about/editorialpolicies#
ARRIVE	Journal of Biomedical Science	#http://www.biomedcentral.com/about/editorialpolicies#
ARRIVE	Journal of Bodywork & Movement Therapies	#https://www.elsevier.com/journals/journal-of-bodywork-and-movement-therapies/1360-8592/guide-for-authors#
PRISMA	Journal of Health Psychology	#http://www.sagepub.com/journalsProdDesc.nav?prodId=Journal200899#
PRISMA	Journal of Hematology & Oncology	#http://www.jhoonline.org/#
PRISMA	Journal of Immune Based Therapies & Vaccines	#http://www.jibtherapies.com/#
PRISMA	Journal of Inflammation	#http://www.journal-inflammation.com/#
PRISMA	Journal of Molecular Signaling	#http://www.jmolecularsignaling.com/#
PRISMA	Journal of NeuroEngineering & Rehabilitation	#http://www.jneuroengrehab.com/#
PRISMA	Journal of Neuroinflammation	#http://www.jneuroinflammation.com/#
PRISMA	Journal of Obstetric, Gynecologic & Neonatal Nursing	#https://www.jognn.org/#
PRISMA	Journal of Occupational Medicine & Toxicology	#http://www.occup-med.com/#
PRISMA	Journal of Orthopaedic Surgery & Research	#http://www.josr-online.com/#
PRISMA	Journal of Ovarian Research	#http://www.ovarianresearch.com/#
PRISMA	Journal of Physical Therapy	#http://sites.google.com/site/jphysther/home#
PRISMA	Journal of Public Health Nutrition	#http://journals.cambridge.org/action/displaySpecialPage?pageId=6356#
PRISMA	Journal of American Academy of Nurse Practitioners	#http://www.wiley.com/bw/journal.asp?ref=1041-2972&site=1#
PRISMA	Journal of American Medical Association	#http://jama.ama-assn.org/#
PRISMA	Journal of American Osteopathic Association	#http://www.jaoa.org/#
PRISMA	Journal of International AIDS Society	#http://www.jiasociety.org/#
PRISMA	Journal of International Society of Sports Nutrition	#http://www.jissn.com/#
PRISMA	Journal of Translational Medicine	#http://www.translational-medicine.com/#
PRISMA	Journal of Trauma Management & Outcomes	#http://www.traumamanagement.org/#
PRISMA	The Lancet	#http://www.thelancet.com/#
PRISMA	Lipids in Health & Disease	#http://www.lipidworld.com/#
PRISMA	Molecular Autism	#http://www.molecularautism.com/#
PRISMA	Molecular Cancer	#http://www.molecular-cancer.com/#
PRISMA	Neurology	#http://www.neurology.org/#
PRISMA	Neurosurgery	#http://journals.lww.com/neurosurgery/pages/default.aspx#
PRISMA	Nonlinear Biomedical Physics	#http://www.nonlinearbiomedphys.com/#
PRISMA	Nurse Author & Editor	#http://www.nurseauthoreditor.com/#
PRISMA	Nursing Research	#http://journals.lww.com/nursingresearchonline/pages/default.aspx#
PRISMA	Nutrition & Metabolism	#http://www.nutritionandmetabolism.com/#
PRISMA	Nutrition Journal	#http://www.nutritionj.com/#
PRISMA	Obstetrics & Gynecology	#http://journals.lww.com/greenjournal/pages/default.aspx#
PRISMA	Open Medicine	#http://www.openmedicine.ca/#
PRISMA	Orphanet Journal of Rare Diseases	#http://www.ojrd.com/#
PRISMA	Osteopathic Medicine & Primary Care	#http://www.om-pc.com/#
PRISMA	Particle & Fibre Toxicology	#http://www.particleandfibretoxicology.com/#
PRISMA	Patient Safety in Surgery	#http://www.pssjournal.com/#
PRISMA	Pediatric Rheumatology	#http://www.ped-rheum.com/#
PRISMA	Pediatrics	#http://pediatrics.aappublications.org/#
PRISMA	Physical Therapy	#http://ptjournal.apta.org/#
PRISMA	Physiotherapy	#http://www.physiotherapyjournal.com/#
PRISMA	Population Health Metrics	#http://www.pophealthmetrics.com/#
PRISMA	PLoS Medicine	#http://www.plosmedicine.org/home.action#
PRISMA	PLoS One	#http://www.plosone.org/#
PRISMA	Psicoperspectivas	#https://www.psicoperspectivas.cl/#
PRISMA	Radiation Oncology	#http://www.ro-journal.com/#
PRISMA	Reproductive Biology & Endocrinology	#http://www.rbej.com/#
PRISMA	Reproductive Health	#http://www.reproductive-health-journal.com/#
PRISMA	Respiratory Research	#http://respiratory-research.com/#
PRISMA	Saline Systems	#http://www.salinesystems.org/#
PRISMA	Scandinavian Journal of Trauma, Resuscitation and Emergency Medicine	#http://www.sjtrem.com/#
PRISMA	Scoliosis	#http://www.scoliosisjournal.com/#
PRISMA	Sentimento de Pertença e Saúde Mental de adolescentes: uma Revisão de Escopo
PRISMA	Sports Medicine, Arthroscopy, Rehabilitation, Therapy & Technology	#http://www.smarttjournal.com/#
PRISMA	Substance Abuse Treatment, Prevention, & Policy	#http://www.substanceabusepolicy.com/#
PRISMA	Systematic Reviews	#https://systematicreviewsjournal.biomedcentral.com/#
PRISMA	Theoretical Biology & Medical Modelling	#http://www.tbiomed.com/#
PRISMA	Thrombosis Journal	#http://www.thrombosisjournal.com/#
PRISMA	Thyroid Research	#http://www.thyroidresearchjournal.com/#
PRISMA	Tobacco Induced Diseases	#http://www.tobaccoinduceddiseases.com/#
PRISMA	Trials	#http://www.trialsjournal.com/#
PRISMA	Virology Journal	#http://www.virologyj.com/#
PRISMA	World Journal of Emergency Surgery	#http://www.wjes.org/#
PRISMA	World Journal of Surgical Oncology	#http://www.wjso.com/#
SPIRIT	AAS Open Research	#https://aasopenresearch.org/for-authors/article-guidelines/study-protocols#
SPIRIT	Acta Anaesthesiologica Scandinavica	#https://onlinelibrary.wiley.com/page/journal/13996576/homepage/ForAuthors.html#
SPIRIT	Addiction Science & Clinical Practice	#http://www.ascpjournal.org/#	SPIRIT Website: BMC Addiction ……
SPIRIT	American Journal of Audiology	#https://academy.pubs.asha.org/asha-journals-author-resource-center/manuscript-preparation/guidelines-for-reporting-your-research/#
SPIRIT	American Journal of Speech Language Pathology	#https://academy.pubs.asha.org/asha-journals-author-resource-center/manuscript-preparation/guidelines-for-reporting-your-research/#
SPIRIT	Annals of Internal Medicine	#http://annals.org/#
SPIRIT	Applied Adhesion Science	#http://www.appliedadhesionscience.com/#
CONSORT	American Journal of Physical Medicine & Rehabilitation	#http://www.physiatry.org/?page=AJPMR_journal#
ARRIVE	Scandinavian Journal of Laboratory Animal Sciences	#http://sjlas.org/index.php/SJLAS/about/submissions#
ARRIVE	Scandinavian Journal of Pain	#http://www.scandinavianjournalpain.com/authorinfo#
ARRIVE	Scandinavian Journal of Trauma, Resuscitation and Emergency Medicine	#http://www.biomedcentral.com/about/editorialpolicies#
ARRIVE	Science Translational Medicine	#http://stm.sciencemag.org/content/editorial-policies#
ARRIVE	Scoliosis	#http://www.biomedcentral.com/about/editorialpolicies#
ARRIVE	Sexual Medicine	#http://www.smoa.jsexmed.org/content/authorinfo#
ARRIVE	Shock	#http://www.shocksociety.org/arrive-guidelines#
ARRIVE	Skeletal Muscle	#http://www.biomedcentral.com/about/editorialpolicies#
ARRIVE	Sleep Medicine	#https://www.elsevier.com/journals/sleep-medicine/1389-9457?generatepdf=true#
ARRIVE	Slovenian Journal of Public Health	#http://versita.com/files/objects/1586/122/Instruction%20for%20Authors%20SJPH%20-%20dec.%202012.pdf#
ARRIVE	Small Ruminant Research	#https://www.elsevier.com/journals/small-ruminant-research/0921-4488?generatepdf=true#
ARRIVE	Social Cognitive & Affective Neuroscience	#http://www.oxfordjournals.org/our_journals/scan/for_authors/index.html#
ARRIVE	Social Sciences Directory	#http://www.socialsciencesdirectory.com/index.php/socscidir/pages/view/authors_policies#
ARRIVE	SoftwareX	#https://www.elsevier.com/journals/softwarex/2352-7110/guide-for-authors#
ARRIVE	South African Journal of Science	#http://www.sajs.co.za/sites/default/files/SAJS%20Guidelines%20for%20Authors.pdf#
ARRIVE	Southern African Journal of HIV medicine	#http://www.sajhivmed.org.za/index.php/sajhivmed/about/submissions#
ARRIVE	SpringerPlus	#http://www.biomedcentral.com/about/editorialpolicies#
ARRIVE	Stem Cell Reports	#http://www.cell.com/stem-cell-reports/authors#
ARRIVE	Stem Cell Research & Therapy	#http://www.biomedcentral.com/about/editorialpolicies#
ARRIVE	Structure	#http://www.cell.com/structure/authors#
ARRIVE	Synergy	#https://www.elsevier.com/journals/synergy/2213-7130/guide-for-authors#
ARRIVE	Systematic Reviews in Pharmacy	#http://www.sysrevpharm.org/content/downloads#
ARRIVE	Systems & Control Letters	#https://www.elsevier.com/journals/systems-and-control-letters/0167-6911/guide-for-authors#
ARRIVE	Taiwan Journal of Opthalmology	#https://www.elsevier.com/journals/taiwan-journal-of-ophthalmology/2211-5056/guide-for-authors#
ARRIVE	Tanta Dental Journal	#https://www.elsevier.com/journals/tanta-dental-journal/1687-8574/guide-for-authors#
ARRIVE	All Results Journal: Biol	#http://www.arjournals.com/ojs/?journal=Biol&page=about&op=editorialPolicies#
ARRIVE	Breast	#https://www.elsevier.com/journals/the-breast/0960-9776/guide-for-authors#
ARRIVE	Cancer Press	#http://thecancerpress.com/index.php/cp/pages/view/authorguidlines#
ARRIVE	Egyptian Heart Journal	#https://www.elsevier.com/journals/the-egyptian-heart-journal/1110-2608/guide-for-authors#
ARRIVE	Egyptian Journal of Radiology & Nuclear Medicine	#https://www.elsevier.com/journals/the-egyptian-journal-of-radiology-and-nuclear-medicine/0378-603x/guide-for-authors#
ARRIVE	Egyptian Rheumatologist	#https://www.elsevier.com/journals/the-egyptian-rheumatologist/1110-1164/guide-for-authors#
ARRIVE	EMBO Journal	#http://embor.embopress.org/authorguide#
ARRIVE	The Foot	#https://www.elsevier.com/journals/the-foot/0958-2592/guide-for-authors#
ARRIVE	Journal of Allergy & Clinical Immunology: In Practice	#https://www.elsevier.com/journals/the-journal-of-allergy-and-clinical-immunology-in-practice/2213-2198/guide-for-authors#
ARRIVE	Journal of Biological Chemistry	#http://www.jbc.org/site/misc/ifora.xhtml#
ARRIVE	Journal of Breast Health	#http://thejournalofbreasthealth.com/sayilar/49/buyuk/kapak%20ve%20on%20sayfalar.pdf#
ARRIVE	Journal of Cell Biology	#http://jcb.rupress.org/submission-guidelines#
ARRIVE	Journal of Emergency Medicine	#https://www.elsevier.com/journals/the-journal-of-emergency-medicine/0736-4679?generatepdf=true#
ARRIVE	Journal of Foot & Ankle Surgery	#https://www.elsevier.com/journals/the-journal-of-foot-and-ankle-surgery/1067-2516/guide-for-authors#
ARRIVE	Journal of Gene Medicine	#http://onlinelibrary.wiley.com/journal/10.1002/(ISSN)1521-2254/homepage/ForAuthors.html#
ARRIVE	Journal of Infectious Diseases	#http://www.oxfordjournals.org/our_journals/jid/for_authors/policies.html#
ARRIVE	Journal of Nutrition	#http://jn.nutrition.org/site/misc/ifora.xhtml#
ARRIVE	Journal of Pediatrics	#https://www.elsevier.com/journals/the-journal-of-pediatrics/0022-3476/guide-for-authors#
ARRIVE	Journal of Sexual Medicine	#https://www.elsevier.com/journals/the-journal-of-sexual-medicine/1743-6095/guide-for-authors#
ARRIVE	Kaohsiung Journal of Medical Sciences	#https://www.elsevier.com/journals/the-kaohsiung-journal-of-medical-sciences/1607-551x/guide-for-authors#
ARRIVE	Ocular Surface	#https://www.elsevier.com/journals/the-ocular-surface/1542-0124/guide-for-authors#
ARRIVE	Surgeon	#https://www.elsevier.com/journals/the-surgeon/1479-666x/guide-for-authors#
ARRIVE	Theriogenology	#https://www.elsevier.com/journals/theriogenology/0093-691X?generatepdf=true#
ARRIVE	Thoracic & Cardiovascular Surgeon	#https://www.thieme.de/statics/dokumente/thieme/final/de/dokumente/zeitschriften/TCS_Author_Instructions.pdf#
ARRIVE	The Veterinary Journal	#http://www.elsevier.com/wps/find/journaldescription.cws_home/623077/authorinstructions#
ARRIVE	Thorax	#http://thorax.bmj.com/pages/authors/#
ARRIVE	Thrombosis Journal	#http://www.biomedcentral.com/about/editorialpolicies#
ARRIVE	Thrombosis Research	#https://www.elsevier.com/journals/thrombosis-research/0049-3848/guide-for-authors#
ARRIVE	Ticks & Tick-Borne Diseases	#https://www.elsevier.com/journals/ticks-and-tick-borne-diseases/1877-959X?generatepdf=true#
ARRIVE	Tissue & Cell	#https://www.elsevier.com/journals/tissue-and-cell/0040-8166/guide-for-authors#
ARRIVE	Toxicology & Applied Pharmacology	#http://www.elsevier.com/wps/find/journaldescription.cws_home/622951?generatepdf=true#
ARRIVE	Toxicology In Vitro	#http://www.elsevier.com/journals/toxicology-in-vitro/0887-2333?generatepdf=true#
ARRIVE	Toxicology Research	#http://www.rsc.org/Publishing/Journals/guidelines/AuthorGuidelines/JournalPolicy/Journals/TX.asp#
ARRIVE	Toxicon	#http://www.elsevier.com/journals/toxicon/0041-0101?generatepdf=true#
ARRIVE	Toxics	#http://www.mdpi.com/journal/toxics/instructions#
ARRIVE	Toxins	#http://www.mdpi.com/journal/toxins/instructions#
ARRIVE	Transfusion & Apheresis Science	#https://www.elsevier.com/journals/transfusion-and-apheresis-science/1473-0502/guide-for-authors#
ARRIVE	Translational Neurodegeneration	#http://www.biomedcentral.com/about/editorialpolicies#
ARRIVE	Translational Neuroscience	#http://www.degruyter.com/view/supplement/s20816936_Instructions_for_Authors.pdf#
ARRIVE	Translational Research in Anatomy	#https://www.elsevier.com/journals/translational-research-in-anatomy/2214-854x/guide-for-authors#
ARRIVE	Transplantation Proceedings	#https://www.elsevier.com/journals/transplantation-proceedings/0041-1345/guide-for-authors#
ARRIVE	Travel Medicine & Infectious Disease	#https://www.elsevier.com/journals/annals-of-epidemiology/1047-2797?generatepdf=true#
ARRIVE	Trends in Anaesthesia & Critical Care	#https://www.elsevier.com/journals/trends-in-anaesthesia-and-critical-care/2210-8440/guide-for-authors#
ARRIVE	Trends in Neuroscience & Education	#http://www.elsevier.com/journals/trends-in-neuroscience-and-education/2211-9493/guide-for-authors#
ARRIVE	Trials in Vaccinology	#https://www.sciencedirect.com/journal/trials-in-vaccinology#	(<=2016 5 VOL); Vaccine Reports (<=2018)
ARRIVE	Turkish Journal of Emergency Medicine	#http://www.trjemergmed.com/page.aspx?s=Instructions-to-Reviewers#
ARRIVE	Turkish Journal of Physical Medicine & Rehabilitation	#http://www.ftrdergisi.com/eng/sayfalar/3/Instructions-for-Authors#
ARRIVE	Turkish Journal of Surgery	#http://www.ulusalcerrahidergisi.org/eng/instructions-to-authors#
ARRIVE	Tzu Chi Medical Journal	#https://www.elsevier.com/journals/tzu-chi-medical-journal/1016-3190/guide-for-authors#
ARRIVE	UFAW	#https://www.ufaw.org.uk/the-ufaw-journal/instructions-for-authors#
ARRIVE	Urologic Oncology: Seminars & Original Investigation	#https://www.elsevier.com/journals/urologic-oncology-seminars-and-original-investigations/1078-1439/guide-for-authors#
ARRIVE	Urological Science	#https://www.elsevier.com/journals/urological-science/1879-5226/guide-for-authors#
ARRIVE	Vaccine	#https://www.elsevier.com/wps/find/journaldescription.cws_home/30521?generatepdf=true#
ARRIVE	Vaccine Reports	#https://www.elsevier.com/journals/vaccine-reports/2405-7843/guide-for-authors#	Formally Trials in Vaccinology; terminaed 2018
ARRIVE	Vaccines	#http://www.mdpi.com/journal/vaccines/instructions#
ARRIVE	Vascular Cell	#http://www.biomedcentral.com/about/editorialpolicies#
ARRIVE	Vascular Pharmacology	#http://www.sciencedirect.com.easyaccess1.lib.cuhk.edu.hk/science/article/pii/S1537189114000962#
ARRIVE	Veterinary Anaesthesia & Analgesia	#http://onlinelibrary.wiley.com/journal/10.1111/(ISSN)1467-2995/homepage/ForAuthors.html#
ARRIVE	Veterinary & Animal Science	#https://www.elsevier.com/search-results?query=arrive+guidelines&labels=all&page=7#
ARRIVE	Veterinary Clinical Pathology	#http://onlinelibrary.wiley.com/journal/10.1111/(ISSN)1939-165X/homepage/ForAuthors.html#
ARRIVE	Veterinary Dermatology	#http://onlinelibrary.wiley.com/journal/10.1111/(ISSN)1365-3164/homepage/ForAuthors.html#
ARRIVE	Veterinary Immuniology & Immunopathology	#https://www.elsevier.com/wps/find/journaldescription.cws_home/503319?generatepdf=true#
ARRIVE	Veterinary Pathology	#http://www.sagepub.com/upm-data/63402_Instructions_to_Authors_revision_2014_5.pdf#
ARRIVE	Veterinary Record	#http://veterinaryrecord.bmj.com/site/about/guidelines.xhtml#
ARRIVE	Veterinary Record Open	#http://journals.bmj.com/site/vetrecopen/instructions-authors.html#
ARRIVE	Veterinary Research	#http://www.biomedcentral.com/about/editorialpolicies#
ARRIVE	Virology Journal	#http://www.biomedcentral.com/about/editorialpolicies#
ARRIVE	Viruses	#http://www.mdpi.com/journal/viruses/instructions#
ARRIVE	Vision Research	#https://www.elsevier.com/journals/vision-research/0042-6989/guide-for-authors#
ARRIVE	World Allergy Organization	#http://www.biomedcentral.com/about/editorialpolicies#
ARRIVE	World Journal of Down Syndrome & Dementia	#http://www.downsyndrome-dementia.com/policies-and-guidelines/1#
ARRIVE	World Journal of Surgical Oncology	#http://www.biomedcentral.com/about/editorialpolicies#
ARRIVE	World Neurosurgery	#https://www.elsevier.com/journals/world-neurosurgery/1878-8750?generatepdf=true#
ARRIVE	Wound Medicine	#https://www.elsevier.com/journals/wound-medicine/2213-9095/guide-for-authors#
CONSORT	Academic Emergency Medicine	#https://onlinelibrary.wiley.com/journal/15532712#
CONSORT	Acta Obstetricia et Gynecologica Scandinavica	#https://obgyn.onlinelibrary.wiley.com/journal/16000412#
CONSORT	Acta Orthopaedica	#http://www.actaorthop.org/index.php?p=include/main/aut_guide#
CONSORT	Acta Paediatrica	#http://onlinelibrary.wiley.com/journal/10.1111/(ISSN)1651-2227/homepage/ForAuthors.html#
CONSORT	Acta Neurologica Scandinavica	#https://onlinelibrary.wiley.com/journal/16000404#
CONSORT	Addiction	#http://www.addictionjournal.org/authorinst.asp#
CONSORT	Advances in Neonatal Care	#http://journals.lww.com/advancesinneonatalcare/pages/default.aspx#
CONSORT	Advances in Therapy	#http://www.springer.com/springer+healthcare/journal/12325?detailsPage=editorialBoard#
CONSORT	Age & Aging	#http://www.oxfordjournals.org/our_journals/ageing/for_authors/index.html#
CONSORT	AIDS	#http://journals.lww.com/aidsonline/pages/default.aspx#
CONSORT	AIDS Research & Therapy	#http://www.aidsrestherapy.com/#
CONSORT	Alcohol & Alcoholism	#http://alcalc.oxfordjournals.org/current.dtl#
CONSORT	Alimentary Pharmacology & Therapeutics	#http://onlinelibrary.wiley.com/journal/10.1111/(ISSN)1365-2036/homepage/ForAuthors.html#
CONSORT	Allergy	#http://onlinelibrary.wiley.com/journal/10.1111/(ISSN)1398-9995/homepage/ForAuthors.html#
CONSORT	Alternative Therapies in Health & Medicine	#http://www.alternative-therapies.com/index.cfm/fuseaction/Content.Main/id/45#
CONSORT	American Journal of Audiology	#http://aja.asha.org/#
CONSORT	American Journal of Cardiovascular Drugs	#https://link.springer.com/journal/40256#
CONSORT	American Journal of Clinical Nutrition	#http://www.ajcn.org/#
CONSORT	American Journal of Dentistry	#http://www.amjdent.com/#
CONSORT	American Journal of Emergency Medicine	#http://www.ajemjournal.com/#
CONSORT	American Journal of Gastroenterology	#http://www.nature.com/ajg/index.html#
CONSORT	American Journal of Geriatric Psychiatry	#http://www.ajgponline.org/#
CONSORT	American Journal of Kidney Diseases	#http://www.journals.elsevierhealth.com/periodicals/yajkd/authorinfo#
CONSORT	American Journal of Obstetrics & Gynecology	#http://www.ajog.org/#
CONSORT	American Journal of Occupational Therapy	#http://www.aota.org/Publications-News/AmericanJournalOfOccupationalTherapy.aspx#
CONSORT	American Journal of Ophthalmology	#http://www.ajo.com/#
CONSORT	American Journal of Orthodontics & Dentofacial Orthopedics	#http://www.ajodo.org/authorinfo#
CONSORT	Archives of Iranian Medicine	#http://www.aimjournal.ir/#
CONSORT	BMC Health Services Research	#http://www.biomedcentral.com/bmchealthservres/#
CONSORT	BMC Hematology	#https://bmchematol.biomedcentral.com/about#
CONSORT	BMC Infectious Diseases	#http://www.biomedcentral.com/bmcinfectdis/#
CONSORT	BMC International Health & Human Rights	#http://www.biomedcentral.com/bmcinthealthhumrights/#
CONSORT	BMC Medical Education	#http://www.biomedcentral.com/bmcmededuc/#
CONSORT	BMC Medical Ethics	#http://www.biomedcentral.com/bmcmedethics/#
CONSORT	BMC Medical Genetics	#http://www.biomedcentral.com/bmcmedgenet/#
CONSORT	BMC Medical Imaging	#http://www.biomedcentral.com/bmcmedimaging/#
CONSORT	BMC Medical Informatics & Decision Making	#http://www.biomedcentral.com/bmcmedinformdecismak/#
CONSORT	BMC Medical Physics	#http://www.springer.com/medicine/radiology/journal/12921#
CONSORT	BMC Medical Research Methodology	#http://www.biomedcentral.com/bmcmedresmethodol/#
CONSORT	BMC Medicine	#http://www.biomedcentral.com/bmcmed/#
CONSORT	BMC Musculoskeletal Disorders	#http://www.biomedcentral.com/bmcmusculoskeletdisord/#
CONSORT	BMC Nephrology	#http://www.biomedcentral.com/bmcnephrol/#
CONSORT	BMC Neurology	#http://www.biomedcentral.com/bmcneurol/#
CONSORT	BMC Nursing	#http://www.biomedcentral.com/bmcnurs/#
CONSORT	BMC Ophthalmology	#http://www.biomedcentral.com/bmcophthalmol/#
CONSORT	BMC Oral Health	#http://www.biomedcentral.com/bmcoralhealth/#
CONSORT	BMC Palliative Care	#http://www.biomedcentral.com/bmcpalliatcare/#
CONSORT	BMC Pediatrics	#http://www.biomedcentral.com/bmcpediatr/#
CONSORT	BMC Pharmacology and Toxicology	#https://bmcpharmacoltoxicol.biomedcentral.com/#
CONSORT	BMC Pregnancy & Childbirth	#http://www.biomedcentral.com/bmcpregnancychildbirth/#
CONSORT	BMC Psychiatry	#http://www.biomedcentral.com/bmcpsychiatry/#
CONSORT	BMC Public Health	#http://www.biomedcentral.com/bmcpublichealth/#
CONSORT	BMC Pulmonary Medicine	#http://www.biomedcentral.com/bmcpulmmed/#
CONSORT	BMC Surgery	#http://www.biomedcentral.com/bmcsurg/#
CONSORT	BMC Urology	#http://www.biomedcentral.com/bmcurol/#
CONSORT	The BMJ	#http://bmj.com/#
CONSORT	BMJ Open	#http://bmjopen.bmj.com/#
CONSORT	BMJ Sexual & Reproductive Health	#http://srh.bmj.com/#
CONSORT	Breast Cancer Research	#http://breast-cancer-research.com/#
CONSORT	British Dental Journal	#http://www.nature.com/bdj/index.html#
CONSORT	British Journal of Anaesthesiology	#http://bja.oxfordjournals.org/#
CONSORT	British Journal of Dermatology	#http://onlinelibrary.wiley.com/journal/10.1111/(ISSN)1365-2133/homepage/ForAuthors.html#
CONSORT	British Journal of General Practice	#http://www.rcgp.org.uk/publications/bjgp.aspx#
CONSORT	British Journal of Nutrition	#http://journals.cambridge.org/action/displayJournal?jid=BJN#
CONSORT	British Journal of Ophthalmology	#http://bjo.bmjjournals.com/#
CONSORT	British Journal of Oral & Maxillofacial Surgery	#http://www.bjoms.com/#
CONSORT	British Journal of Psychiatry	#http://bjp.rcpsych.org/#
CONSORT	British Journal of Surgery	#http://www.bjs.co.uk/view/instructionsToAuthors.html#
CONSORT	Burns	#http://www.burnsjournal.com/#
CONSORT	Canadian Journal of Anesthesia	#https://link.springer.com/journal/12630#
CONSORT	Canadian Journal of Emergency Medicine	#http://www.cjem-online.ca/instructions-for-authors#
PRISMA	BMC Molecular Biology	#http://www.biomedcentral.com/bmcmolbiol/#
PRISMA	BMC Musculoskeletal Disorders	#http://www.biomedcentral.com/bmcmusculoskeletdisord/#
PRISMA	BMC Nephrology	#http://www.biomedcentral.com/bmcnephrol/#
PRISMA	BMC Neurology	#http://www.biomedcentral.com/bmcneurol/#
PRISMA	BMC Nursing	#http://www.biomedcentral.com/bmcnurs/#
PRISMA	BMC Ophthalmology	#http://www.biomedcentral.com/bmcophthalmol/#
PRISMA	BMC Oral Health	#http://www.biomedcentral.com/bmcoralhealth/#
PRISMA	BMC Palliative Care	#http://www.biomedcentral.com/bmcpalliatcare/#
PRISMA	BMC Pediatrics	#http://www.biomedcentral.com/bmcpediatr/#
PRISMA	BMC Pregnancy & Childbirth	#http://www.biomedcentral.com/bmcpregnancychildbirth/#
PRISMA	BMC Proceedings	#http://www.biomedcentral.com/bmcproc/#
PRISMA	BMC Psychiatry	#http://www.biomedcentral.com/bmcpsychiatry/#
PRISMA	BMC Public Health	#http://www.biomedcentral.com/bmcpublichealth/#
PRISMA	BMC Pulmonary Medicine	#http://www.biomedcentral.com/bmcpulmmed/#
PRISMA	BMC Research Notes	#http://www.biomedcentral.com/bmcresnotes/#
PRISMA	BMC Surgery	#http://www.biomedcentral.com/bmcsurg/#
PRISMA	BMC Urology	#http://www.biomedcentral.com/bmcurol/#
PRISMA	BMC Women's Health	#http://www.biomedcentral.com/bmcwomenshealth/#
PRISMA	Bulletin of World Health Organization	#http://www.who.int/bulletin/en/#
PRISMA	Canadian Journal of Anesthesia	#http://www.springer.com/medicine/anesthesiology/journal/12630#
PRISMA	Cardiovascular Diabetology	#http://www.cardiab.com/#
PRISMA	Cardiovascular Ultrasound	#http://www.cardiovascularultrasound.com/#
PRISMA	Cell Division	#http://www.celldiv.com/#
PRISMA	Cephalalgia	#http://cep.sagepub.com/#
PRISMA	Cerebrospinal Fluid Research	#http://www.cerebrospinalfluidresearch.com/#
PRISMA	Chest	#http://chestjournal.chestpubs.org/#
PRISMA	Child & Adolescent Psychiatry & Mental Health	#http://www.capmh.com/#
PRISMA	Chinese Medicine	#http://www.cmjournal.org/#
PRISMA	Chiropractic & Osteopathy	#http://www.chiroandosteo.com/#
PRISMA	Clinical & Molecular Allergy	#http://www.clinicalmolecularallergy.com/#
PRISMA	Comparative Hepatology	#http://www.comparative-hepatology.com/#
PRISMA	Conflict & Health	#http://www.conflictandhealth.com/#
PRISMA	Cost Effectiveness & Resource Allocation	#http://www.resource-allocation.com/#
PRISMA	Cough	#http://www.coughjournal.com/#
PRISMA	Critical Care	#http://ccforum.com/#
PRISMA	Critical Care Innovations	#https://www.criticalcareinnovations.eu/#
PRISMA	Diabetology & Metabolic Syndrome	#http://www.dmsjournal.com/#
PRISMA	Diagnostic Pathology	#http://www.diagnosticpathology.org/#
PRISMA	Environmental Health	#http://www.ehjournal.net/#
PRISMA	European Journal of Clinical Nutrition	#http://mts-ejcn.nature.com/cgi-bin/main.plex?form_type=display_auth_instructions#
PRISMA	European Respiratory Journal	#http://erj.ersjournals.com/#
PRISMA	Experimental & Translational Stroke Medicine	#http://www.etsmjournal.com/#
PRISMA	Journal of Bone & Joint Surgery	http://www.ejbjs.org/#http://www.ejbjs.org/#
PRISMA	Genetic Vaccines & Therapy	#http://www.gvt-journal.com/#
PRISMA	Globalization & Health	#http://www.globalizationandhealth.com/#
PRISMA	Gut	#http://gut.bmj.com/#
PRISMA	Gut Pathogens	#http://www.gutpathogens.com/#
PRISMA	Harm Reduction Journal	#http://www.harmreductionjournal.com/#
PRISMA	Head & Face Medicine	#http://www.head-face-med.com/#
PRISMA	Head & Neck Oncology	#http://www.headandneckoncology.org/#
PRISMA	Health & Quality of Life Outcomes	#http://www.hqlo.com/#
PRISMA	Health Research Policy & Systems	#http://www.health-policy-systems.com/#
PRISMA	Hereditary Cancer in Clinical Practice	#http://www.hccpjournal.com/#
PRISMA	Herpesviridae	#http://www.herpesviridae.org/info/about/#
PRISMA	Human Resources for Health	#http://www.human-resources-health.com/#
PRISMA	Immunome Research	#http://www.immunome-research.com/#
PRISMA	Implementation Science	#http://www.implementationscience.com/#
PRISMA	Infectious Agents & Cancer	#http://www.infectagentscancer.com/#
PRISMA	International Archives of Medicine	#http://www.intarchmed.com/#
PRISMA	International Breastfeeding Journal	#http://www.internationalbreastfeedingjournal.com/#
PRISMA	International Journal for Equity in Health	#https://equityhealthj.biomedcentral.com/#
PRISMA	International Journal of Behavioral Nutrition & Physical Activity	#http://www.ijbnpa.org/#
PRISMA	International Journal of Health Geographics	#http://www.ij-healthgeographics.com/#
PRISMA	International Journal of Mental Health Systems	#http://www.ijmhs.com/#
PRISMA	International Seminars in Surgical Oncology	#http://www.issoonline.com/#
PRISMA	Italian Journal of Pediatrics	#http://www.ijponline.net/#
PRISMA	JBI Evidence Synthesis	#http://www.jbievidencesynthesis.com/#
PRISMA	Journal of Angiogenesis Research	#http://www.jangiogenesis.com/#
PRISMA	Journal of Cardiothoracic Surgery	#http://www.cardiothoracicsurgery.org/#
PRISMA	Journal of Early Intervention	#https://journals.sagepub.com/home/jei#
PRISMA	Journal of Ethnobiology & Ethnomedicine	#http://www.ethnobiomed.com/#
PRISMA	Journal of Experimental & Clinical Cancer Research	#http://www.jeccr.com/#
PRISMA	Journal of Foot & Ankle Research	#http://www.jfootankleres.com/#
PRISMA	Journal of General Internal Medicine	#http://www.wiley.com/bw/journal.asp?ref=0884-8734#
SPIRIT	Borderline Personality Disorder & Emotion Dysregulation	#http://www.bpded.com/#
SPIRIT	Cardiovascular Diabetology	#http://www.cardiab.com/#
ARRIVE	Journal of Bone & Joint Surgery	https://journals.lww.com/jbjsjournal/fulltext/2019/11060/JBJS_Will_Require_Adherence_to_ARRIVE_Guidelines.1.aspx#https://journals.lww.com/jbjsjournal/fulltext/2019/11060/JBJS_Will_Require_Adherence_to_ARRIVE_Guidelines.1.aspx#
SPIRIT	Cellular & Molecular Medicine Research	#https://www.thecmmr.org/index.php/cmmr/about/submissions#
SPIRIT	Chiropractic & Manual Therapies	#http://www.chiromt.com/#
SPIRIT	Clinical & Translational Allergy	#http://www.ctajournal.com/#
SPIRIT	Diagnostic Pathology	#http://www.diagnosticpathology.org/#
SPIRIT	ERJ Open	#http://www.ersjournals.com/authors/research-ms-preparation#
SPIRIT	European Respiratory Journal	#http://erj.ersjournals.com/#
SPIRIT	Extreme Physiology & Medicine	#http://www.extremephysiolmed.com/#
SPIRIT	F1000 Research	#https://f1000research.com/for-authors/article-guidelines#
SPIRIT	Family Practice	#http://fampra.oxfordjournals.org/#
SPIRIT	Fluids & Barriers of the CNS	#http://www.fluidsbarrierscns.com/#
SPIRIT	Gates Open Research	#https://gatesopenresearch.org/for-authors/article-guidelines/registered-reports#
SPIRIT	Health & Justice	#http://www.springer.com/social+sciences/criminology/journal/40352#
SPIRIT	Health & Quality of Life Outcomes	#https://hqlo.biomedcentral.com/#
SPIRIT	Implementation Science	#http://www.implementationscience.com/#
SPIRIT	Infection, Disease & Health	#https://www.journals.elsevier.com/infection-disease-and-health#
SPIRIT	International Breastfeeding Journal	#http://www.internationalbreastfeedingjournal.com/#
SPIRIT	International Journal for Equity in Health	#http://equityhealthj.biomedcentral.com/#
SPIRIT	International Journal of Mental Health Systems	#http://ijmhs.biomedcentral.com/#
SPIRIT	JAMA	#https://jamanetwork.com/journals/jama/pages/instructions-for-authors#
SPIRIT	JAMA Network Open	#https://jamanetwork.com/journals/jamanetworkopen/pages/instructions-for-authors#
SPIRIT	JAMA Neurology	#https://jamanetwork.com/journals/jamaneurology/pages/instructions-for-authors#
SPIRIT	Journal of Advanced Nursing	#http://onlinelibrary.wiley.com/journal/10.1111/%28ISSN%291365-2648#
SPIRIT	Journal of American Physical Therapy Association	#http://ptjournal.apta.org/#
SPIRIT	Journal of Animal Science & Biotechnology	#http://www.jasbsci.com/#
SPIRIT	Journal of Breast Cancer	#https://www.ejbc.kr/index.php?body=instruction#
SPIRIT	Journal of Cardiothoracic Surgery	#http://www.cardiothoracicsurgery.org/#
SPIRIT	Journal of Cardiovascular Magnetic Resonance	#http://www.jcmr-online.com/#
SPIRIT	Journal of Clinical Medicine Research	#https://www.jocmr.org/index.php/jocmr/about/submissions#
SPIRIT	Journal of Clinical Periodontology	#https://onlinelibrary.wiley.com/page/journal/1600051x/homepage/forauthors.html#
SPIRIT	Journal of Comorbidity	#http://www.jcomorbidity.com/index.php/test/index#
SPIRIT	Journal of Consulting & Clinical Psychology	#https://www.apa.org/pubs/journals/ccp/?tab=4#
SPIRIT	Journal of Eating Disorders	#http://www.jeatdisord.com/#
SPIRIT	Journal of Experimental Orthopaedics	#http://www.jeo-esska.com/#
SPIRIT	Journal of Gynecologic Oncology	#https://ejgo.org/index.php?body=guideline#
SPIRIT	Journal of Hematology	#https://www.thejh.org/index.php/jh/about/submissions#
SPIRIT	JAMA Dermatology
SPIRIT	JAMA Internal Medicine
SPIRIT	JAMA Ophthalmology
SPIRIT	JAMA Psychiatry
SPIRIT	PLoS ONE
SPIRIT	American Cancer Society Journals
SPIRIT	American Heart Association (AHA) Journals
SPIRIT	Australian Critical Care
SPIRIT	Brazilian Journal of Physical Therapy
SPIRIT	Journal of Music Therapy	#https://academic.oup.com/jmt/pages/General_Instructions#
SPIRIT	Journal of Occupational Medicine & Toxicology	#http://www.occup-med.com/#
SPIRIT	Journal of Orthopaedic Surgery & Research	#http://www.josr-online.com/#
SPIRIT	Journal of Pakistan Medical Association	#http://jpma.org.pk/#
SPIRIT	Journal of Pediatrics	#https://www.elsevier.com/journals/the-journal-of-pediatrics/00223476/guide-for-authors#
SPIRIT	Journal of Speech, Language & Hearing Research	#https://academy.pubs.asha.org/asha-journals-author-resource-center/manuscript-preparation/guidelines-for-reporting-your-research/#
SPIRIT	Journal of Translational Medicine	#http://www.translational-medicine.com/#
SPIRIT	The Lancet	#http://www.thelancet.com/#
SPIRIT	Language, Speech, & Hearing Services in Schools	#https://academy.pubs.asha.org/asha-journals-author-resource-center/manuscript-preparation/guidelines-for-reporting-your-research/#
SPIRIT	Medicine	#http://journals.lww.com/md-journal/Pages/studyprotocolFAQ.aspx#
SPIRIT	Physiotherapy	#http://www.physiotherapyjournal.com/#
SPIRIT	Pilot and Feasibility Studies	#http://pilotfeasibilitystudies.biomedcentral.com/#
SPIRIT	Radiation Oncology	#http://www.ro-journal.com/#
SPIRIT	Reproductive Health	#http://www.reproductive-health-journal.com/#
SPIRIT	Scandinavian Journal of Trauma, Resuscitation and Emergency Medicine	#http://www.sjtrem.com/#
SPIRIT	Skeletal Muscle	#http://www.skeletalmusclejournal.com/#
SPIRIT	SpringerPlus	#http://www.springerplus.com/#
SPIRIT	Systematic Reviews	#http://www.systematicreviewsjournal.com/#
SPIRIT	Tobacco Induced Diseases	#https://www.europeanpublishing.eu/new-page-1/#
SPIRIT	Tobacco Prevention & Cessation	#http://www.tobaccopreventioncessation.com/#
SPIRIT	Turkish Journal of Emergency Medicine	#http://www.trjemergmed.com/#
SPIRIT	Trials	#http://www.trialsjournal.com/#	SPIRIT Website title: BMC Trial
SPIRIT	Virology Journal	#http://www.virologyj.com/#
SPIRIT	Wellcome Open Research	#https://wellcomeopenresearch.org/for-authors/article-guidelines/study-protocols#
SPIRIT	World Journal of Emergency Surgery	#http://www.wjes.org/#
SPIRIT	Xenotransplantation	#https://onlinelibrary.wiley.com/page/journal/13993089/homepage/forauthors.html#
SPIRIT	GlaxoSmithKline	#http://www.gsk.ca/english/index.html#
SPIRIT	Janssen Pharmaceutical Companies of Johnson & Johnson	#http://www.janssenpharmaceuticalsinc.com/#
SPIRIT	International Society of Nephrology (ISN)	#https://www.theisn.org/isn-act-toolkit/study-stage-1-design-and-development/protocol-development#
SPIRIT	BMC Complementary & Alternative Medicine	http://www.biomedcentral.com/bmccomplementalternmed#http://www.biomedcentral.com/bmccomplementalternmed#
CONSORT	Lung Cancer	http://www.elsevier.com/wps/find/journaldescription.cws_home/505953/authorinstructions#http://www.elsevier.com/wps/find/journaldescription.cws_home/505953/authorinstructions#
SPIRIT	BMC Women's Health	http://www.biomedcentral.com/bmcwomenshealth#http://www.biomedcentral.com/bmcwomenshealth#
SPIRIT	British Journal of Radiology
SPIRIT	Clinical Nutrition ESPEN
SPIRIT	CMAJ Open
SPIRIT	European Journal of Midwifery
SPIRIT	HRB Open Research
SPIRIT	International Journal of Clinical Trials
PRISMA	The BMJ	http://www.bmj.com/#http://www.bmj.com/#
SPIRIT	International Journal of Stroke
SPIRIT	International Journal of Therapeutic Massage and Bodywork
SPIRIT	JAMA Cardiology
SPIRIT	JAMA Health Forum
SPIRIT	JAMA Oncology
SPIRIT	JAMA Otolaryngology-Head and Neck Surgery
SPIRIT	JAMA Pediatrics
SPIRIT	JAMA Surgery
SPIRIT	Journal of Acupuncture and Meridian Studies
SPIRIT	Journal of Emergency and Critical Care Medicine
SPIRIT	Journal of Oral Research
SPIRIT	Journal of the Royal College of Physicians of Edinburgh
SPIRIT	Journal of Thoracic Disease
SPIRIT	Kidney Research and Clinical Practice
SPIRIT	Nephrology Dialysis Transplantation
SPIRIT	Open Research Europe
SPIRIT	Physical Therapy and Rehabilitation Journal
SPIRIT	Population Medicine
SPIRIT	Substance Abuse Journal
ARRIVE	Gynecologic Oncology Research and Practice	#http://www.biomedcentral.com/about#
ARRIVE	Journal of the Association for Vascular Access	#https://www.elsevier.com/journals/journal-of-the-association-for-vascular-access/1552-8855/guide-for-authors#	ARRIVE Website Typo Assosiation
ARRIVE	Best Practices & Research: Clinical Obstretics & Gynaecology	#https://www.elsevier.com/journals/best-practice-and-research-clinical-obstetrics-and-gynaecology/#
ARRIVE	Journal of the American Academy of Dermatology	https://www.elsevier.com/journals/journal-of-the-american-academy-of-dermatology/0190-9622/guide-for-authors
ARRIVE	Journal of the American College of Surgeons	#http://www.journals.elsevier.com/journal-of-the-american-college-of-surgeons/#	ARRIVE Website Typo Website Academy
ARRIVE	Saudi Journal of Radiology	#https://saudiradiology.com/index.php/home/about/submissions#
ARRIVE	Journal of the American Society of Echocardiography	#https://www.onlinejase.com/#
ARRIVE	Zoologischer Anzeiger
ARRIVE	The Journal of Gene Medicine
ARRIVE	The EMBO Journal
PRISMA	Boletín Médico Del Hospital Infantil de México (English Edition)
PRISMA	East European Journal of Psycholinguistics
PRISMA	Journal of Environmental Policy and Planning
PRISMA	Revista de Estudios e Investigación en Psicología y Educación
